# Supplementary material for: The Cholesterol Biosynthesis Pathway Plays an Important Role in Chemotherapeutic Drug Response and Metastasis in High-Grade Osteosarcoma
Source: Cells. 2025 Jun 29;14(13):993. doi: 10.3390/cells14130993 (PMC12249065; doi:10.3390/cells14130993)
Supplement: Supplementary file 1 [file cells-14-00993-s001.zip]

Archive with 8 entries (8 files):
- FigureS1-(MTT-Cisplatin-Sim-U2OS) edited.tif
- Supplement Table S2-DESeq2-ProtOnly.xlsx
- Supplement-Table S1-Meta-data.xlsx
- Supplement-Table S3-Top-50-Upregulated-genes (2).xlsx
- Supplement-Table S4-Top-50-Downregulated-genes.xlsx
- Supplement-Table S5-GO BP.xlsx
- Supplement-Table S6-GO CC.xlsx
- Supplement-Table S7-GO MF.xlsx
