# Supplementary material for: The Cholesterol Biosynthesis Pathway Plays an Important Role in Chemotherapeutic Drug Response and Metastasis in High-Grade Osteosarcoma
Source: Cells. 2025 Jun 29;14(13):993. doi: 10.3390/cells14130993 (PMC12249065; doi:10.3390/cells14130993)
Supplement: Supplementary file 1 [file cells-14-00993-s001.zip › Supplement Table S2-DESeq2-ProtOnly.xlsx]

## Sheet: DESeq2
Gene name	Gene type	Gene description	Species	baseMean	log2FC	lfcSE	stat	pvalue	padj
A1BG	protein_coding	alpha-1-B glycoprotein [Source:HGNC Symbol;Acc:HGNC:5]	Homo sapiens	103.384	0.233798	0.615227	0.380019	0.703931	0.921714
A1CF	protein_coding	APOBEC1 complementation factor [Source:HGNC Symbol;Acc:HGNC:24086]	Homo sapiens	1.66357	2.36612	2.65185	0.892251	0.372259	NA
A2M	protein_coding	alpha-2-macroglobulin [Source:HGNC Symbol;Acc:HGNC:7]	Homo sapiens	7641.79	-0.241327	0.491555	-0.490945	0.623465	0.894547
A2ML1	protein_coding	alpha-2-macroglobulin like 1 [Source:HGNC Symbol;Acc:HGNC:23336]	Homo sapiens	2.88964	-0.500508	1.76812	-0.283074	0.77712	NA
A4GALT	protein_coding	alpha 1,4-galactosyltransferase (P blood group) [Source:HGNC Symbol;Acc:HGNC:18149]	Homo sapiens	185.007	-0.889139	0.697769	-1.27426	0.202571	0.637335
AAAS	protein_coding	aladin WD repeat nucleoporin [Source:HGNC Symbol;Acc:HGNC:13666]	Homo sapiens	1019.7	0.16707	0.345154	0.484044	0.628354	0.895958
AACS	protein_coding	acetoacetyl-CoA synthetase [Source:HGNC Symbol;Acc:HGNC:21298]	Homo sapiens	292.285	0.620164	0.447058	1.38721	0.165378	0.594769
AADACL4	protein_coding	arylacetamide deacetylase like 4 [Source:HGNC Symbol;Acc:HGNC:32038]	Homo sapiens	1.20013	-4.02275	3.22717	-1.24652	0.212572	NA
AADAT	protein_coding	aminoadipate aminotransferase [Source:HGNC Symbol;Acc:HGNC:17929]	Homo sapiens	292.113	-0.0495239	0.388674	-0.127417	0.89861	0.974023
AAGAB	protein_coding	alpha and gamma adaptin binding protein [Source:HGNC Symbol;Acc:HGNC:25662]	Homo sapiens	419.99	0.511543	0.402869	1.26975	0.204174	0.639136
AAK1	protein_coding	AP2 associated kinase 1 [Source:HGNC Symbol;Acc:HGNC:19679]	Homo sapiens	513.74	0.21229	0.403529	0.526084	0.59883	0.886069
AAMDC	protein_coding	adipogenesis associated Mth938 domain containing [Source:HGNC Symbol;Acc:HGNC:30205]	Homo sapiens	320.414	0.163041	0.465381	0.350338	0.726085	0.927009
AAMP	protein_coding	angio associated migratory cell protein [Source:HGNC Symbol;Acc:HGNC:18]	Homo sapiens	1061.3	-0.0839608	0.323389	-0.259628	0.795151	0.948318
AANAT	protein_coding	aralkylamine N-acetyltransferase [Source:HGNC Symbol;Acc:HGNC:19]	Homo sapiens	12.9895	-1.22402	1.12592	-1.08713	0.276978	0.700513
AAR2	protein_coding	AAR2 splicing factor [Source:HGNC Symbol;Acc:HGNC:15886]	Homo sapiens	586.026	0.305204	0.399167	0.764603	0.444508	0.814679
AARD	protein_coding	alanine and arginine rich domain containing protein [Source:HGNC Symbol;Acc:HGNC:33842]	Homo sapiens	5.21795	-1.30832	2.65481	-0.49281	0.622147	NA
AARS1	protein_coding	alanyl-tRNA synthetase 1 [Source:HGNC Symbol;Acc:HGNC:20]	Homo sapiens	1021.42	1.37834	1.12255	1.22787	0.219496	0.652011
AARS2	protein_coding	alanyl-tRNA synthetase 2, mitochondrial [Source:HGNC Symbol;Acc:HGNC:21022]	Homo sapiens	709.878	-0.64874	0.651273	-0.996111	0.319196	0.736161
AARSD1	protein_coding	alanyl-tRNA synthetase domain containing 1 [Source:HGNC Symbol;Acc:HGNC:28417]	Homo sapiens	508.473	0.678419	0.691578	0.980973	0.326606	0.741647
AASDH	protein_coding	aminoadipate-semialdehyde dehydrogenase [Source:HGNC Symbol;Acc:HGNC:23993]	Homo sapiens	213.043	0.644185	0.39535	1.6294	0.103228	0.503089
AASDHPPT	protein_coding	aminoadipate-semialdehyde dehydrogenase-phosphopantetheinyl transferase [Source:HGNC Symbol;Acc:HGNC:14235]	Homo sapiens	521.668	0.867949	0.42109	2.0612	0.0392844	0.360018
AASS	protein_coding	aminoadipate-semialdehyde synthase [Source:HGNC Symbol;Acc:HGNC:17366]	Homo sapiens	348.955	0.661966	0.580831	1.13969	0.254417	0.683007
AATK	protein_coding	apoptosis associated tyrosine kinase [Source:HGNC Symbol;Acc:HGNC:21]	Homo sapiens	58.8963	-0.669652	0.825397	-0.811309	0.417188	0.801482
ABAT	protein_coding	4-aminobutyrate aminotransferase [Source:HGNC Symbol;Acc:HGNC:23]	Homo sapiens	72.8412	1.61661	0.923765	1.75002	0.0801145	0.458981
ABCA1	protein_coding	ATP binding cassette subfamily A member 1 [Source:HGNC Symbol;Acc:HGNC:29]	Homo sapiens	2249.84	-0.219643	0.507284	-0.432978	0.665031	0.909069
ABCA12	protein_coding	ATP binding cassette subfamily A member 12 [Source:HGNC Symbol;Acc:HGNC:14637]	Homo sapiens	12.6303	0.824055	1.02032	0.807644	0.419296	0.80197
ABCA13	protein_coding	ATP binding cassette subfamily A member 13 [Source:HGNC Symbol;Acc:HGNC:14638]	Homo sapiens	53.3242	0.756777	1.12246	0.674212	0.500176	0.842098
ABCA2	protein_coding	ATP binding cassette subfamily A member 2 [Source:HGNC Symbol;Acc:HGNC:32]	Homo sapiens	457.637	-0.421035	0.625682	-0.672921	0.500998	0.84271
ABCA3	protein_coding	ATP binding cassette subfamily A member 3 [Source:HGNC Symbol;Acc:HGNC:33]	Homo sapiens	104.594	0.352415	0.962107	0.366295	0.714145	0.924645
ABCA4	protein_coding	ATP binding cassette subfamily A member 4 [Source:HGNC Symbol;Acc:HGNC:34]	Homo sapiens	43.8557	0.293122	0.892721	0.328347	0.74265	0.933545
ABCA5	protein_coding	ATP binding cassette subfamily A member 5 [Source:HGNC Symbol;Acc:HGNC:35]	Homo sapiens	474.103	0.349474	0.426935	0.818565	0.413035	0.798364
ABCA6	protein_coding	ATP binding cassette subfamily A member 6 [Source:HGNC Symbol;Acc:HGNC:36]	Homo sapiens	64.7352	0.166584	0.747581	0.222831	0.823667	0.955274
ABCA7	protein_coding	ATP binding cassette subfamily A member 7 [Source:HGNC Symbol;Acc:HGNC:37]	Homo sapiens	281.258	-0.950383	0.675824	-1.40626	0.159648	0.588048
ABCA8	protein_coding	ATP binding cassette subfamily A member 8 [Source:HGNC Symbol;Acc:HGNC:38]	Homo sapiens	117.218	2.20497	1.32181	1.66814	NA	NA
ABCA9	protein_coding	ATP binding cassette subfamily A member 9 [Source:HGNC Symbol;Acc:HGNC:39]	Homo sapiens	58.0118	0.854218	0.902466	0.946538	0.343874	0.753411
ABCB1	protein_coding	ATP binding cassette subfamily B member 1 [Source:HGNC Symbol;Acc:HGNC:40]	Homo sapiens	31.3849	2.20181	1.13482	1.94022	0.0523526	0.398949
ABCB10	protein_coding	ATP binding cassette subfamily B member 10 [Source:HGNC Symbol;Acc:HGNC:41]	Homo sapiens	247.002	0.779282	0.435965	1.78749	0.0738585	0.447152
ABCB4	protein_coding	ATP binding cassette subfamily B member 4 [Source:HGNC Symbol;Acc:HGNC:45]	Homo sapiens	169.261	0.724	0.933687	0.775421	0.438091	0.811092
ABCB5	protein_coding	ATP binding cassette subfamily B member 5 [Source:HGNC Symbol;Acc:HGNC:46]	Homo sapiens	51.4034	0.91865	1.00456	0.914479	0.360465	0.764613
ABCB6	protein_coding	ATP binding cassette subfamily B member 6 (Langereis blood group) [Source:HGNC Symbol;Acc:HGNC:47]	Homo sapiens	519.328	-0.314947	0.395309	-0.796711	0.425619	0.804171
ABCB7	protein_coding	ATP binding cassette subfamily B member 7 [Source:HGNC Symbol;Acc:HGNC:48]	Homo sapiens	241.398	0.457125	0.37367	1.22334	0.221202	0.652555
ABCB8	protein_coding	ATP binding cassette subfamily B member 8 [Source:HGNC Symbol;Acc:HGNC:49]	Homo sapiens	501.332	-0.580926	0.490796	-1.18364	0.236556	0.664906
ABCB9	protein_coding	ATP binding cassette subfamily B member 9 [Source:HGNC Symbol;Acc:HGNC:50]	Homo sapiens	124.711	-0.203273	0.424837	-0.478473	0.632314	0.896966
ABCC10	protein_coding	ATP binding cassette subfamily C member 10 [Source:HGNC Symbol;Acc:HGNC:52]	Homo sapiens	822.906	-0.611417	0.663762	-0.921139	0.356978	0.762483
ABCC11	protein_coding	ATP binding cassette subfamily C member 11 [Source:HGNC Symbol;Acc:HGNC:14639]	Homo sapiens	10.7727	-0.352369	0.853999	-0.412611	0.679892	0.913911
ABCC2	protein_coding	ATP binding cassette subfamily C member 2 [Source:HGNC Symbol;Acc:HGNC:53]	Homo sapiens	18.7463	1.00325	0.787403	1.27412	0.20262	0.637335
ABCC3	protein_coding	ATP binding cassette subfamily C member 3 [Source:HGNC Symbol;Acc:HGNC:54]	Homo sapiens	140.03	-0.942728	0.763782	-1.23429	0.217095	0.650074
ABCC4	protein_coding	ATP binding cassette subfamily C member 4 [Source:HGNC Symbol;Acc:HGNC:55]	Homo sapiens	254.54	1.02791	0.655079	1.56915	0.116614	0.525635
ABCC5	protein_coding	ATP binding cassette subfamily C member 5 [Source:HGNC Symbol;Acc:HGNC:56]	Homo sapiens	741.939	-0.172131	0.40855	-0.421322	0.67352	0.912322
ABCC8	protein_coding	ATP binding cassette subfamily C member 8 [Source:HGNC Symbol;Acc:HGNC:59]	Homo sapiens	1.7268	0.58585	2.66825	0.219563	0.826211	NA
ABCC9	protein_coding	ATP binding cassette subfamily C member 9 [Source:HGNC Symbol;Acc:HGNC:60]	Homo sapiens	249.152	0.441856	0.743402	0.594371	NA	NA
ABCD1	protein_coding	ATP binding cassette subfamily D member 1 [Source:HGNC Symbol;Acc:HGNC:61]	Homo sapiens	309.314	0.0396928	0.597378	0.066445	0.947024	0.987099
ABCD2	protein_coding	ATP binding cassette subfamily D member 2 [Source:HGNC Symbol;Acc:HGNC:66]	Homo sapiens	35.1867	1.10043	0.950283	1.158	0.246864	0.67481
ABCD3	protein_coding	ATP binding cassette subfamily D member 3 [Source:HGNC Symbol;Acc:HGNC:67]	Homo sapiens	581.04	0.589825	0.368738	1.59958	0.109692	0.514277
ABCD4	protein_coding	ATP binding cassette subfamily D member 4 [Source:HGNC Symbol;Acc:HGNC:68]	Homo sapiens	554.892	-0.674095	0.431013	-1.56398	0.117823	0.527671
ABCE1	protein_coding	ATP binding cassette subfamily E member 1 [Source:HGNC Symbol;Acc:HGNC:69]	Homo sapiens	870.912	1.4633	0.491936	2.97457	0.00293401	0.136577
ABCF2	protein_coding	ATP binding cassette subfamily F member 2 [Source:HGNC Symbol;Acc:HGNC:71]	Homo sapiens	600.626	0.577801	0.566042	1.02077	0.307362	0.725368
ABCF3	protein_coding	ATP binding cassette subfamily F member 3 [Source:HGNC Symbol;Acc:HGNC:72]	Homo sapiens	795.526	-0.338789	0.333046	-1.01724	0.309037	0.726491
ABCG1	protein_coding	ATP binding cassette subfamily G member 1 [Source:HGNC Symbol;Acc:HGNC:73]	Homo sapiens	124.64	-0.580568	0.664127	-0.874183	0.382019	0.777199
ABCG2	protein_coding	ATP binding cassette subfamily G member 2 (Junior blood group) [Source:HGNC Symbol;Acc:HGNC:74]	Homo sapiens	81.8794	1.31806	0.788228	1.67218	0.0944886	0.486741
ABCG5	protein_coding	ATP binding cassette subfamily G member 5 [Source:HGNC Symbol;Acc:HGNC:13886]	Homo sapiens	7.82225	0.708314	1.00855	0.702306	0.482488	0.833184
ABCG8	protein_coding	ATP binding cassette subfamily G member 8 [Source:HGNC Symbol;Acc:HGNC:13887]	Homo sapiens	3.75361	-0.25923	1.7121	-0.151411	0.879651	NA
ABHD1	protein_coding	abhydrolase domain containing 1 [Source:HGNC Symbol;Acc:HGNC:17553]	Homo sapiens	42.8541	-0.917198	0.667061	-1.37498	0.169137	0.598607
ABHD10	protein_coding	abhydrolase domain containing 10, depalmitoylase [Source:HGNC Symbol;Acc:HGNC:25656]	Homo sapiens	340.999	1.1497	0.454516	2.52951	0.011422	0.232054
ABHD11	protein_coding	abhydrolase domain containing 11 [Source:HGNC Symbol;Acc:HGNC:16407]	Homo sapiens	191.615	-0.129866	0.54252	-0.239375	0.810815	0.952544
ABHD12	protein_coding	abhydrolase domain containing 12, lysophospholipase [Source:HGNC Symbol;Acc:HGNC:15868]	Homo sapiens	857.725	-0.451443	0.377766	-1.19504	0.232073	0.660446
ABHD12B	protein_coding	abhydrolase domain containing 12B [Source:HGNC Symbol;Acc:HGNC:19837]	Homo sapiens	10.3306	3.5855	1.44752	2.477	0.0132492	0.246208
ABHD13	protein_coding	abhydrolase domain containing 13 [Source:HGNC Symbol;Acc:HGNC:20293]	Homo sapiens	132.924	1.11345	0.514413	2.16451	0.030425	0.330178
ABHD14A	protein_coding	abhydrolase domain containing 14A [Source:HGNC Symbol;Acc:HGNC:24538]	Homo sapiens	182.758	0.115797	0.542442	0.213474	0.830957	0.957052
ABHD14B	protein_coding	abhydrolase domain containing 14B [Source:HGNC Symbol;Acc:HGNC:28235]	Homo sapiens	261.32	-0.163992	0.528751	-0.31015	0.756447	0.938206
ABHD15	protein_coding	abhydrolase domain containing 15 [Source:HGNC Symbol;Acc:HGNC:26971]	Homo sapiens	224.474	-0.19199	0.622723	-0.308307	0.757849	0.9386
ABHD17A	protein_coding	abhydrolase domain containing 17A, depalmitoylase [Source:HGNC Symbol;Acc:HGNC:28756]	Homo sapiens	646.346	-0.72386	0.409914	-1.76588	0.077416	0.453545
ABHD17B	protein_coding	abhydrolase domain containing 17B, depalmitoylase [Source:HGNC Symbol;Acc:HGNC:24278]	Homo sapiens	379.312	-0.158655	0.413963	-0.383258	0.701528	0.921069
ABHD17C	protein_coding	abhydrolase domain containing 17C, depalmitoylase [Source:HGNC Symbol;Acc:HGNC:26925]	Homo sapiens	89.2657	0.618289	0.586397	1.05439	0.291706	0.712838
ABHD18	protein_coding	abhydrolase domain containing 18 [Source:HGNC Symbol;Acc:HGNC:26111]	Homo sapiens	341.889	-0.443122	0.463259	-0.956531	0.338804	0.749534
ABHD2	protein_coding	abhydrolase domain containing 2, acylglycerol lipase [Source:HGNC Symbol;Acc:HGNC:18717]	Homo sapiens	612.708	0.105477	0.544128	0.193846	0.846296	0.960663
ABHD3	protein_coding	abhydrolase domain containing 3, phospholipase [Source:HGNC Symbol;Acc:HGNC:18718]	Homo sapiens	221.231	-0.542382	0.583791	-0.929069	0.352854	0.759257
ABHD4	protein_coding	abhydrolase domain containing 4, N-acyl phospholipase B [Source:HGNC Symbol;Acc:HGNC:20154]	Homo sapiens	298.986	0.0511229	0.670137	0.0762872	0.939191	0.985057
ABHD5	protein_coding	abhydrolase domain containing 5, lysophosphatidic acid acyltransferase [Source:HGNC Symbol;Acc:HGNC:21396]	Homo sapiens	112.343	0.556772	0.50561	1.10119	0.270814	0.695689
ABHD6	protein_coding	abhydrolase domain containing 6, acylglycerol lipase [Source:HGNC Symbol;Acc:HGNC:21398]	Homo sapiens	144.791	0.289555	0.44638	0.648674	0.516549	0.850417
ABHD8	protein_coding	abhydrolase domain containing 8 [Source:HGNC Symbol;Acc:HGNC:23759]	Homo sapiens	253.981	-0.529498	0.353768	-1.49674	0.134462	0.555529
ABI1	protein_coding	abl interactor 1 [Source:HGNC Symbol;Acc:HGNC:11320]	Homo sapiens	222.395	0.12243	0.373208	0.328047	0.742876	0.933711
ABI2	protein_coding	abl interactor 2 [Source:HGNC Symbol;Acc:HGNC:24011]	Homo sapiens	494.026	-0.0598035	0.507693	-0.117795	0.90623	0.975998
ABI3	protein_coding	ABI family member 3 [Source:HGNC Symbol;Acc:HGNC:29859]	Homo sapiens	501.09	-0.268349	0.651581	-0.411843	0.680454	0.913969
ABI3BP	protein_coding	ABI family member 3 binding protein [Source:HGNC Symbol;Acc:HGNC:17265]	Homo sapiens	130.181	-0.17804	0.758282	-0.234795	0.814368	0.953881
ABITRAM	protein_coding	actin binding transcription modulator [Source:HGNC Symbol;Acc:HGNC:1364]	Homo sapiens	152.087	0.439214	0.422051	1.04067	0.29803	0.718159
ABL1	protein_coding	ABL proto-oncogene 1, non-receptor tyrosine kinase [Source:HGNC Symbol;Acc:HGNC:76]	Homo sapiens	731.932	-0.117263	0.458478	-0.255767	0.798131	0.949039
ABL2	protein_coding	ABL proto-oncogene 2, non-receptor tyrosine kinase [Source:HGNC Symbol;Acc:HGNC:77]	Homo sapiens	509.376	0.537752	0.376503	1.42828	0.153211	0.580172
ABLIM1	protein_coding	actin binding LIM protein 1 [Source:HGNC Symbol;Acc:HGNC:78]	Homo sapiens	154.383	-0.64788	0.536962	-1.20657	0.227599	0.657178
ABLIM2	protein_coding	actin binding LIM protein family member 2 [Source:HGNC Symbol;Acc:HGNC:19195]	Homo sapiens	112.304	-2.27165	0.860835	-2.63889	0.00831781	0.203323
ABLIM3	protein_coding	actin binding LIM protein family member 3 [Source:HGNC Symbol;Acc:HGNC:29132]	Homo sapiens	135.576	-0.725953	0.773987	-0.93794	0.348275	0.755834
ABO	protein_coding	ABO, alpha 1-3-N-acetylgalactosaminyltransferase and alpha 1-3-galactosyltransferase [Source:HGNC Symbol;Acc:HGNC:79]	Homo sapiens	19.8801	1.98643	1.20234	1.65214	NA	NA
ABRA	protein_coding	actin binding Rho activating protein [Source:HGNC Symbol;Acc:HGNC:30655]	Homo sapiens	17.7587	-0.520404	1.10606	-0.470503	0.637996	0.899123
ABRACL	protein_coding	ABRA C-terminal like [Source:HGNC Symbol;Acc:HGNC:21230]	Homo sapiens	532.67	0.793382	0.500365	1.58561	0.112828	0.520615
ABRAXAS1	protein_coding	abraxas 1, BRCA1 A complex subunit [Source:HGNC Symbol;Acc:HGNC:25829]	Homo sapiens	234.642	0.248675	0.341595	0.727981	0.466625	0.826623
ABRAXAS2	protein_coding	abraxas 2, BRISC complex subunit [Source:HGNC Symbol;Acc:HGNC:28975]	Homo sapiens	188.497	0.29379	0.46519	0.631549	0.527682	0.854908
ABT1	protein_coding	activator of basal transcription 1 [Source:HGNC Symbol;Acc:HGNC:17369]	Homo sapiens	263.186	0.532453	0.514455	1.03499	0.300676	0.720026
ABTB1	protein_coding	ankyrin repeat and BTB domain containing 1 [Source:HGNC Symbol;Acc:HGNC:18275]	Homo sapiens	276.005	-0.919325	0.512474	-1.7939	0.0728298	0.445237
ABTB2	protein_coding	ankyrin repeat and BTB domain containing 2 [Source:HGNC Symbol;Acc:HGNC:23842]	Homo sapiens	105.776	0.223923	0.737555	0.303601	0.761432	0.939803
ACAA1	protein_coding	acetyl-CoA acyltransferase 1 [Source:HGNC Symbol;Acc:HGNC:82]	Homo sapiens	549.619	-0.297244	0.486336	-0.61119	0.541074	0.861199
ACAA2	protein_coding	acetyl-CoA acyltransferase 2 [Source:HGNC Symbol;Acc:HGNC:83]	Homo sapiens	370.682	0.749775	0.566678	1.32311	0.1858	0.61845
ACACB	protein_coding	acetyl-CoA carboxylase beta [Source:HGNC Symbol;Acc:HGNC:85]	Homo sapiens	196.041	-1.02875	0.604371	-1.70218	0.0887221	0.476673
ACAD10	protein_coding	acyl-CoA dehydrogenase family member 10 [Source:HGNC Symbol;Acc:HGNC:21597]	Homo sapiens	452.473	-0.115977	0.309027	-0.375299	0.707438	0.922572
ACAD11	protein_coding	acyl-CoA dehydrogenase family member 11 [Source:HGNC Symbol;Acc:HGNC:30211]	Homo sapiens	373.01	0.697953	0.567943	1.22891	0.219104	0.651771
ACAD8	protein_coding	acyl-CoA dehydrogenase family member 8 [Source:HGNC Symbol;Acc:HGNC:87]	Homo sapiens	311.849	-0.0491758	0.420377	-0.11698	0.906876	0.976228
ACAD9	protein_coding	acyl-CoA dehydrogenase family member 9 [Source:HGNC Symbol;Acc:HGNC:21497]	Homo sapiens	990.247	0.0949507	0.370409	0.25634	0.797688	0.948936
ACADL	protein_coding	acyl-CoA dehydrogenase long chain [Source:HGNC Symbol;Acc:HGNC:88]	Homo sapiens	17.4409	0.933556	1.79658	0.519629	0.603323	0.887337
ACADM	protein_coding	acyl-CoA dehydrogenase medium chain [Source:HGNC Symbol;Acc:HGNC:89]	Homo sapiens	674.481	-0.042665	0.456084	-0.0935463	0.92547	0.981287
ACADS	protein_coding	acyl-CoA dehydrogenase short chain [Source:HGNC Symbol;Acc:HGNC:90]	Homo sapiens	247.998	0.144649	0.464164	0.311632	0.75532	0.938153
ACADSB	protein_coding	acyl-CoA dehydrogenase short/branched chain [Source:HGNC Symbol;Acc:HGNC:91]	Homo sapiens	66.2074	0.653268	0.447247	1.46064	0.144113	0.568676
ACADVL	protein_coding	acyl-CoA dehydrogenase very long chain [Source:HGNC Symbol;Acc:HGNC:92]	Homo sapiens	3271.97	-0.797178	0.343074	-2.32363	0.0201452	0.284878
ACAN	protein_coding	aggrecan [Source:HGNC Symbol;Acc:HGNC:319]	Homo sapiens	2896	1.75461	1.10489	1.58804	0.112278	0.519928
ACAP1	protein_coding	ArfGAP with coiled-coil, ankyrin repeat and PH domains 1 [Source:HGNC Symbol;Acc:HGNC:16467]	Homo sapiens	98.8196	-0.174099	0.589223	-0.295472	0.767633	0.941507
ACAP2	protein_coding	ArfGAP with coiled-coil, ankyrin repeat and PH domains 2 [Source:HGNC Symbol;Acc:HGNC:16469]	Homo sapiens	471.633	0.649865	0.354175	1.83487	0.066525	0.432352
ACAP3	protein_coding	ArfGAP with coiled-coil, ankyrin repeat and PH domains 3 [Source:HGNC Symbol;Acc:HGNC:16754]	Homo sapiens	1334.55	-1.21465	0.49255	-2.46604	0.0136617	0.248859
ACAT1	protein_coding	acetyl-CoA acetyltransferase 1 [Source:HGNC Symbol;Acc:HGNC:93]	Homo sapiens	315.483	0.947101	0.467934	2.02401	0.0429696	0.371542
ACAT2	protein_coding	acetyl-CoA acetyltransferase 2 [Source:HGNC Symbol;Acc:HGNC:94]	Homo sapiens	310.013	0.92696	0.425238	2.17986	0.0292679	0.3257
ACBD3	protein_coding	acyl-CoA binding domain containing 3 [Source:HGNC Symbol;Acc:HGNC:15453]	Homo sapiens	836.521	1.18951	0.410839	2.89532	0.00378776	0.150831
ACBD4	protein_coding	acyl-CoA binding domain containing 4 [Source:HGNC Symbol;Acc:HGNC:23337]	Homo sapiens	153.952	-0.708271	0.594594	-1.19118	0.233581	0.661633
ACBD5	protein_coding	acyl-CoA binding domain containing 5 [Source:HGNC Symbol;Acc:HGNC:23338]	Homo sapiens	225.858	-0.136606	0.302333	-0.451841	0.651384	0.904005
ACBD6	protein_coding	acyl-CoA binding domain containing 6 [Source:HGNC Symbol;Acc:HGNC:23339]	Homo sapiens	391.045	1.07446	0.400393	2.68352	0.00728521	0.192375
ACBD7	protein_coding	acyl-CoA binding domain containing 7 [Source:HGNC Symbol;Acc:HGNC:17715]	Homo sapiens	17.8592	1.92297	1.31279	1.46479	0.142978	0.566928
ACCS	protein_coding	1-aminocyclopropane-1-carboxylate synthase homolog (inactive) [Source:HGNC Symbol;Acc:HGNC:23989]	Homo sapiens	328.67	0.640864	0.510876	1.25444	0.209682	0.64319
ACD	protein_coding	ACD shelterin complex subunit and telomerase recruitment factor [Source:HGNC Symbol;Acc:HGNC:25070]	Homo sapiens	208.697	-0.231936	0.398452	-0.582093	0.560504	0.871883
ACE	protein_coding	angiotensin I converting enzyme [Source:HGNC Symbol;Acc:HGNC:2707]	Homo sapiens	218.314	-1.12038	0.643364	-1.74144	0.0816071	0.461853
ACER2	protein_coding	alkaline ceramidase 2 [Source:HGNC Symbol;Acc:HGNC:23675]	Homo sapiens	26.377	-0.315291	0.697411	-0.452087	0.651206	0.904005
ACER3	protein_coding	alkaline ceramidase 3 [Source:HGNC Symbol;Acc:HGNC:16066]	Homo sapiens	210.875	0.366861	0.405722	0.904219	0.365879	0.767792
ACHE	protein_coding	acetylcholinesterase (Cartwright blood group) [Source:HGNC Symbol;Acc:HGNC:108]	Homo sapiens	52.056	-2.45972	1.658	-1.48355	0.137929	0.5612
ACIN1	protein_coding	apoptotic chromatin condensation inducer 1 [Source:HGNC Symbol;Acc:HGNC:17066]	Homo sapiens	1425.01	-0.34049	0.348871	-0.975976	0.329077	0.742951
ACKR1	protein_coding	atypical chemokine receptor 1 (Duffy blood group) [Source:HGNC Symbol;Acc:HGNC:4035]	Homo sapiens	76.9611	-4.21814	3.06811	-1.37483	0.169183	0.598621
ACKR2	protein_coding	atypical chemokine receptor 2 [Source:HGNC Symbol;Acc:HGNC:1565]	Homo sapiens	20.1774	-0.413442	0.926316	-0.446329	0.65536	0.905434
ACKR3	protein_coding	atypical chemokine receptor 3 [Source:HGNC Symbol;Acc:HGNC:23692]	Homo sapiens	332.356	-0.791533	0.366948	-2.15707	0.0310001	0.332725
ACKR4	protein_coding	atypical chemokine receptor 4 [Source:HGNC Symbol;Acc:HGNC:1611]	Homo sapiens	32.0981	1.25033	0.741622	1.68595	0.0918063	0.482323
ACLY	protein_coding	ATP citrate lyase [Source:HGNC Symbol;Acc:HGNC:115]	Homo sapiens	2340.64	0.671006	0.38689	1.73436	0.0828546	0.464783
ACMSD	protein_coding	aminocarboxymuconate semialdehyde decarboxylase [Source:HGNC Symbol;Acc:HGNC:19288]	Homo sapiens	16.6925	-0.00773875	0.740093	-0.0104565	0.991657	0.997816
ACO1	protein_coding	aconitase 1 [Source:HGNC Symbol;Acc:HGNC:117]	Homo sapiens	375.53	1.29488	0.651839	1.9865	0.0469777	0.384677
ACO2	protein_coding	aconitase 2 [Source:HGNC Symbol;Acc:HGNC:118]	Homo sapiens	1357.53	0.242071	0.432457	0.559756	0.575646	0.879322
ACOT1	protein_coding	acyl-CoA thioesterase 1 [Source:HGNC Symbol;Acc:HGNC:33128]	Homo sapiens	115.133	-0.146769	0.586432	-0.250275	0.802375	0.95069
ACOT11	protein_coding	acyl-CoA thioesterase 11 [Source:HGNC Symbol;Acc:HGNC:18156]	Homo sapiens	290.635	-0.973587	0.549273	-1.7725	0.0763117	0.45154
ACOT12	protein_coding	acyl-CoA thioesterase 12 [Source:HGNC Symbol;Acc:HGNC:24436]	Homo sapiens	9.04509	0.604332	0.834844	0.723886	0.469136	0.827557
ACOT13	protein_coding	acyl-CoA thioesterase 13 [Source:HGNC Symbol;Acc:HGNC:20999]	Homo sapiens	184.955	0.310032	0.576312	0.537959	0.590605	0.883374
ACOT2	protein_coding	acyl-CoA thioesterase 2 [Source:HGNC Symbol;Acc:HGNC:18431]	Homo sapiens	470.883	-0.529415	0.445364	-1.18873	0.234547	0.66269
ACOT4	protein_coding	acyl-CoA thioesterase 4 [Source:HGNC Symbol;Acc:HGNC:19748]	Homo sapiens	46.8012	0.157615	1.01632	0.155083	0.876756	0.968474
ACOT6	protein_coding	acyl-CoA thioesterase 6 [Source:HGNC Symbol;Acc:HGNC:33159]	Homo sapiens	11.0214	-0.46218	1.80015	-0.256746	0.797375	0.948936
ACOT7	protein_coding	acyl-CoA thioesterase 7 [Source:HGNC Symbol;Acc:HGNC:24157]	Homo sapiens	467.409	-0.524108	0.546771	-0.958552	0.337785	0.748718
ACOT8	protein_coding	acyl-CoA thioesterase 8 [Source:HGNC Symbol;Acc:HGNC:15919]	Homo sapiens	514.591	-0.119061	0.400445	-0.297322	0.766221	0.941267
ACOT9	protein_coding	acyl-CoA thioesterase 9 [Source:HGNC Symbol;Acc:HGNC:17152]	Homo sapiens	341.928	0.459538	0.333415	1.37828	0.168118	0.597813
ACOX1	protein_coding	acyl-CoA oxidase 1 [Source:HGNC Symbol;Acc:HGNC:119]	Homo sapiens	666.657	0.527428	0.380592	1.38581	0.165805	0.595167
ACOX2	protein_coding	acyl-CoA oxidase 2 [Source:HGNC Symbol;Acc:HGNC:120]	Homo sapiens	85.4613	0.448283	1.37462	0.326114	0.744338	0.934531
ACOX3	protein_coding	acyl-CoA oxidase 3, pristanoyl [Source:HGNC Symbol;Acc:HGNC:121]	Homo sapiens	460.289	-0.307049	0.449888	-0.682501	0.494922	0.839813
ACOXL	protein_coding	acyl-CoA oxidase like [Source:HGNC Symbol;Acc:HGNC:25621]	Homo sapiens	33.8489	-0.849678	0.70138	-1.21144	0.225728	0.656028
ACP1	protein_coding	acid phosphatase 1 [Source:HGNC Symbol;Acc:HGNC:122]	Homo sapiens	938.114	1.23767	0.546653	2.26409	0.0235689	0.302371
ACP2	protein_coding	acid phosphatase 2, lysosomal [Source:HGNC Symbol;Acc:HGNC:123]	Homo sapiens	793.779	0.258272	0.405597	0.63677	0.524275	0.853721
ACP3	protein_coding	acid phosphatase 3 [Source:HGNC Symbol;Acc:HGNC:125]	Homo sapiens	17.8696	0.181917	1.48451	0.122543	0.902469	0.975212
ACP4	protein_coding	acid phosphatase 4 [Source:HGNC Symbol;Acc:HGNC:14376]	Homo sapiens	113.506	-0.390296	0.586323	-0.665667	0.505624	0.845032
ACP5	protein_coding	acid phosphatase 5, tartrate resistant [Source:HGNC Symbol;Acc:HGNC:124]	Homo sapiens	18967.1	-0.0258307	0.971632	-0.0265848	0.978791	0.99424
ACP6	protein_coding	acid phosphatase 6, lysophosphatidic [Source:HGNC Symbol;Acc:HGNC:29609]	Homo sapiens	168.675	0.399401	0.616225	0.648142	0.516893	0.850433
ACRBP	protein_coding	acrosin binding protein [Source:HGNC Symbol;Acc:HGNC:17195]	Homo sapiens	69.2926	-2.01905	0.91464	-2.20748	0.0272808	0.316989
ACRV1	protein_coding	acrosomal vesicle protein 1 [Source:HGNC Symbol;Acc:HGNC:127]	Homo sapiens	32.2201	0.548109	0.648337	0.845408	0.397883	0.788427
ACSBG1	protein_coding	acyl-CoA synthetase bubblegum family member 1 [Source:HGNC Symbol;Acc:HGNC:29567]	Homo sapiens	19.146	-0.141012	1.1456	-0.12309	0.902036	0.975006
ACSBG2	protein_coding	acyl-CoA synthetase bubblegum family member 2 [Source:HGNC Symbol;Acc:HGNC:24174]	Homo sapiens	14.8379	-0.140412	0.886893	-0.158319	0.874206	0.96794
ACSF2	protein_coding	acyl-CoA synthetase family member 2 [Source:HGNC Symbol;Acc:HGNC:26101]	Homo sapiens	306.374	0.441722	0.440268	1.0033	0.315715	0.733508
ACSF3	protein_coding	acyl-CoA synthetase family member 3 [Source:HGNC Symbol;Acc:HGNC:27288]	Homo sapiens	410.863	-0.901728	0.503371	-1.79138	0.0732327	0.446047
ACSL1	protein_coding	acyl-CoA synthetase long chain family member 1 [Source:HGNC Symbol;Acc:HGNC:3569]	Homo sapiens	783.599	-0.269646	0.543455	-0.49617	0.619774	0.893704
ACSL3	protein_coding	acyl-CoA synthetase long chain family member 3 [Source:HGNC Symbol;Acc:HGNC:3570]	Homo sapiens	469.325	0.769429	0.477597	1.61104	0.107171	0.509562
ACSL4	protein_coding	acyl-CoA synthetase long chain family member 4 [Source:HGNC Symbol;Acc:HGNC:3571]	Homo sapiens	424.608	0.811396	0.57494	1.41127	0.158165	0.585654
ACSL5	protein_coding	acyl-CoA synthetase long chain family member 5 [Source:HGNC Symbol;Acc:HGNC:16526]	Homo sapiens	122.41	0.342573	0.728153	0.470469	0.63802	0.899123
ACSL6	protein_coding	acyl-CoA synthetase long chain family member 6 [Source:HGNC Symbol;Acc:HGNC:16496]	Homo sapiens	1.29965	1.12488	3.21493	0.349892	0.72642	NA
ACSM2A	protein_coding	acyl-CoA synthetase medium chain family member 2A [Source:HGNC Symbol;Acc:HGNC:32017]	Homo sapiens	1.28837	-3.44633	3.22716	-1.06792	0.285559	NA
ACSM3	protein_coding	acyl-CoA synthetase medium chain family member 3 [Source:HGNC Symbol;Acc:HGNC:10522]	Homo sapiens	41.4558	3.48507	0.729266	4.77887	1.76281e-06	0.000768063
ACSM4	protein_coding	acyl-CoA synthetase medium chain family member 4 [Source:HGNC Symbol;Acc:HGNC:32016]	Homo sapiens	6.80749	0.439658	1.32007	0.333056	0.739092	0.932315
ACSM5	protein_coding	acyl-CoA synthetase medium chain family member 5 [Source:HGNC Symbol;Acc:HGNC:26060]	Homo sapiens	87.7352	1.65223	1.35588	1.21857	0.223008	0.654119
ACSM6	protein_coding	acyl-CoA synthetase medium chain family member 6 [Source:HGNC Symbol;Acc:HGNC:31665]	Homo sapiens	14.9078	0.111019	1.22635	0.0905278	0.927868	0.982162
ACSS1	protein_coding	acyl-CoA synthetase short chain family member 1 [Source:HGNC Symbol;Acc:HGNC:16091]	Homo sapiens	481.399	-0.678135	0.506505	-1.33885	0.180619	0.61233
ACSS2	protein_coding	acyl-CoA synthetase short chain family member 2 [Source:HGNC Symbol;Acc:HGNC:15814]	Homo sapiens	429.121	-0.0611105	0.396947	-0.153951	0.877648	0.968539
ACSS3	protein_coding	acyl-CoA synthetase short chain family member 3 [Source:HGNC Symbol;Acc:HGNC:24723]	Homo sapiens	88.0371	0.0864443	0.545439	0.158486	0.874074	0.96794
ACTA1	protein_coding	actin alpha 1, skeletal muscle [Source:HGNC Symbol;Acc:HGNC:129]	Homo sapiens	926.031	-8.79133	2.28765	-3.84294	0.000121567	0.0223238
ACTA2	protein_coding	actin alpha 2, smooth muscle [Source:HGNC Symbol;Acc:HGNC:130]	Homo sapiens	2350.74	-0.233303	1.05749	-0.22062	0.825388	0.955613
ACTB	protein_coding	actin beta [Source:HGNC Symbol;Acc:HGNC:132]	Homo sapiens	64799.8	0.424319	0.486553	0.872093	0.383158	0.778016
ACTC1	protein_coding	actin alpha cardiac muscle 1 [Source:HGNC Symbol;Acc:HGNC:143]	Homo sapiens	1069.42	-12.6636	3.19354	-3.96537	7.32832e-05	0.0160735
ACTG1	protein_coding	actin gamma 1 [Source:HGNC Symbol;Acc:HGNC:144]	Homo sapiens	31970	0.695825	0.552021	1.2605	0.207488	0.641626
ACTG2	protein_coding	actin gamma 2, smooth muscle [Source:HGNC Symbol;Acc:HGNC:145]	Homo sapiens	165.965	-3.4041	1.53469	-2.2181	0.0265479	0.314813
ACTL10	protein_coding	actin like 10 [Source:HGNC Symbol;Acc:HGNC:16127]	Homo sapiens	217.272	-0.720609	0.461756	-1.56058	0.118622	0.529066
ACTL6A	protein_coding	actin like 6A [Source:HGNC Symbol;Acc:HGNC:24124]	Homo sapiens	580.814	0.883696	0.45832	1.92812	0.0538401	0.402988
ACTL7A	protein_coding	actin like 7A [Source:HGNC Symbol;Acc:HGNC:161]	Homo sapiens	5.1285	2.15451	1.56721	1.37474	0.169213	NA
ACTL7B	protein_coding	actin like 7B [Source:HGNC Symbol;Acc:HGNC:162]	Homo sapiens	6.49242	-2.21502	2.67745	-0.827289	0.408073	0.795039
ACTL8	protein_coding	actin like 8 [Source:HGNC Symbol;Acc:HGNC:24018]	Homo sapiens	5.79054	5.69856	3.23158	1.7634	NA	NA
ACTN1	protein_coding	actinin alpha 1 [Source:HGNC Symbol;Acc:HGNC:163]	Homo sapiens	3430.78	-0.205358	0.562322	-0.365196	0.714965	0.924645
ACTN2	protein_coding	actinin alpha 2 [Source:HGNC Symbol;Acc:HGNC:164]	Homo sapiens	819.504	-4.10443	1.02999	-3.98494	6.74984e-05	0.0151968
ACTN3	protein_coding	actinin alpha 3 [Source:HGNC Symbol;Acc:HGNC:165]	Homo sapiens	14.6265	-2.01406	1.27202	-1.58335	0.113342	0.52153
ACTN4	protein_coding	actinin alpha 4 [Source:HGNC Symbol;Acc:HGNC:166]	Homo sapiens	2513.37	-0.967259	0.561063	-1.72397	0.0847124	0.46901
ACTR10	protein_coding	actin related protein 10 [Source:HGNC Symbol;Acc:HGNC:17372]	Homo sapiens	385.91	0.608828	0.363592	1.67448	0.0940358	0.486462
ACTR1A	protein_coding	actin related protein 1A [Source:HGNC Symbol;Acc:HGNC:167]	Homo sapiens	1385.82	-0.220029	0.422233	-0.521107	0.602292	0.887337
ACTR1B	protein_coding	actin related protein 1B [Source:HGNC Symbol;Acc:HGNC:168]	Homo sapiens	781.779	0.0286788	0.352771	0.0812959	0.935207	0.984353
ACTR2	protein_coding	actin related protein 2 [Source:HGNC Symbol;Acc:HGNC:169]	Homo sapiens	1997.74	0.88754	0.334354	2.65449	0.0079429	0.199729
ACTR3	protein_coding	actin related protein 3 [Source:HGNC Symbol;Acc:HGNC:170]	Homo sapiens	647.378	1.25818	0.357876	3.51568	0.000438623	0.0495907
ACTR3B	protein_coding	actin related protein 3B [Source:HGNC Symbol;Acc:HGNC:17256]	Homo sapiens	395.04	0.478728	0.505451	0.94713	0.343572	0.753368
ACTR3C	protein_coding	actin related protein 3C [Source:HGNC Symbol;Acc:HGNC:37282]	Homo sapiens	46.4674	0.140871	0.667179	0.211145	0.832774	0.957387
ACTR5	protein_coding	actin related protein 5 [Source:HGNC Symbol;Acc:HGNC:14671]	Homo sapiens	237.985	0.57446	0.394416	1.45648	0.145259	0.570126
ACTR6	protein_coding	actin related protein 6 [Source:HGNC Symbol;Acc:HGNC:24025]	Homo sapiens	188.116	1.38646	0.576469	2.40509	0.0161684	0.264486
ACTR8	protein_coding	actin related protein 8 [Source:HGNC Symbol;Acc:HGNC:14672]	Homo sapiens	316.085	-0.0409415	0.322952	-0.126772	0.899121	0.974152
ACTRT3	protein_coding	actin related protein T3 [Source:HGNC Symbol;Acc:HGNC:24022]	Homo sapiens	49.4078	0.422151	1.09694	0.384843	0.700354	0.920713
ACVR1	protein_coding	activin A receptor type 1 [Source:HGNC Symbol;Acc:HGNC:171]	Homo sapiens	692.824	-0.0353775	0.436017	-0.0811379	0.935332	0.984353
ACVR1B	protein_coding	activin A receptor type 1B [Source:HGNC Symbol;Acc:HGNC:172]	Homo sapiens	217.452	-0.167066	0.508675	-0.328434	0.742583	0.933499
ACVR1C	protein_coding	activin A receptor type 1C [Source:HGNC Symbol;Acc:HGNC:18123]	Homo sapiens	18.3797	-0.42325	0.787501	-0.537459	0.59095	0.883493
ACVR2A	protein_coding	activin A receptor type 2A [Source:HGNC Symbol;Acc:HGNC:173]	Homo sapiens	144.33	0.118101	0.442356	0.266982	0.789483	0.946916
ACVR2B	protein_coding	activin A receptor type 2B [Source:HGNC Symbol;Acc:HGNC:174]	Homo sapiens	147.739	0.696903	0.636722	1.09452	0.273728	0.698634
ACVRL1	protein_coding	activin A receptor like type 1 [Source:HGNC Symbol;Acc:HGNC:175]	Homo sapiens	257.872	0.307383	0.587295	0.523388	0.600704	0.886637
ACY1	protein_coding	aminoacylase 1 [Source:HGNC Symbol;Acc:HGNC:177]	Homo sapiens	242.803	0.629406	0.795153	0.791554	0.428621	0.806136
ACY3	protein_coding	aminoacylase 3 [Source:HGNC Symbol;Acc:HGNC:24104]	Homo sapiens	19.3044	0.369777	2.0796	0.177811	0.858871	0.963861
ACYP1	protein_coding	acylphosphatase 1 [Source:HGNC Symbol;Acc:HGNC:179]	Homo sapiens	131.619	-0.571538	0.615061	-0.929239	0.352765	0.759192
ACYP2	protein_coding	acylphosphatase 2 [Source:HGNC Symbol;Acc:HGNC:180]	Homo sapiens	302.694	-0.323662	0.486455	-0.665347	0.505829	0.845086
ADA	protein_coding	adenosine deaminase [Source:HGNC Symbol;Acc:HGNC:186]	Homo sapiens	255.646	-0.00576078	0.421282	-0.0136744	0.98909	0.996975
ADA2	protein_coding	adenosine deaminase 2 [Source:HGNC Symbol;Acc:HGNC:1839]	Homo sapiens	188.145	-0.306419	0.754955	-0.405877	0.684833	0.915717
ADAD2	protein_coding	adenosine deaminase domain containing 2 [Source:HGNC Symbol;Acc:HGNC:30714]	Homo sapiens	1.63285	3.87761	3.24587	1.19463	0.232231	NA
ADAL	protein_coding	adenosine deaminase like [Source:HGNC Symbol;Acc:HGNC:31853]	Homo sapiens	119.579	1.0012	0.524886	1.90746	0.0564617	0.410633
ADAM10	protein_coding	ADAM metallopeptidase domain 10 [Source:HGNC Symbol;Acc:HGNC:188]	Homo sapiens	688.379	0.356718	0.427383	0.834659	0.40391	0.792317
ADAM11	protein_coding	ADAM metallopeptidase domain 11 [Source:HGNC Symbol;Acc:HGNC:189]	Homo sapiens	27.4008	3.00291	0.974699	3.08086	0.00206403	0.115335
ADAM12	protein_coding	ADAM metallopeptidase domain 12 [Source:HGNC Symbol;Acc:HGNC:190]	Homo sapiens	531.466	-0.294806	0.410278	-0.718551	0.472417	0.828923
ADAM15	protein_coding	ADAM metallopeptidase domain 15 [Source:HGNC Symbol;Acc:HGNC:193]	Homo sapiens	1430	0.0470999	0.485018	0.0971096	0.922639	0.980705
ADAM17	protein_coding	ADAM metallopeptidase domain 17 [Source:HGNC Symbol;Acc:HGNC:195]	Homo sapiens	663.804	-0.192677	0.306088	-0.62948	0.529035	0.855456
ADAM19	protein_coding	ADAM metallopeptidase domain 19 [Source:HGNC Symbol;Acc:HGNC:197]	Homo sapiens	588.096	0.423742	0.486254	0.871442	0.383513	0.778275
ADAM20	protein_coding	ADAM metallopeptidase domain 20 [Source:HGNC Symbol;Acc:HGNC:199]	Homo sapiens	35.2802	0.258249	0.646177	0.399657	0.68941	0.917183
ADAM21	protein_coding	ADAM metallopeptidase domain 21 [Source:HGNC Symbol;Acc:HGNC:200]	Homo sapiens	11.2362	-0.613392	1.44774	-0.423689	0.671793	0.91187
ADAM22	protein_coding	ADAM metallopeptidase domain 22 [Source:HGNC Symbol;Acc:HGNC:201]	Homo sapiens	122.429	0.344599	0.531004	0.648957	0.516366	0.850372
ADAM23	protein_coding	ADAM metallopeptidase domain 23 [Source:HGNC Symbol;Acc:HGNC:202]	Homo sapiens	30.1797	0.125631	1.82084	0.0689963	0.944993	0.986731
ADAM28	protein_coding	ADAM metallopeptidase domain 28 [Source:HGNC Symbol;Acc:HGNC:206]	Homo sapiens	109.415	0.486199	0.753918	0.644896	0.518994	0.851097
ADAM29	protein_coding	ADAM metallopeptidase domain 29 [Source:HGNC Symbol;Acc:HGNC:207]	Homo sapiens	10.2862	-0.962576	1.16675	-0.825009	0.409366	0.795779
ADAM33	protein_coding	ADAM metallopeptidase domain 33 [Source:HGNC Symbol;Acc:HGNC:15478]	Homo sapiens	87.6266	1.16132	1.14411	1.01504	0.310088	0.727487
ADAM8	protein_coding	ADAM metallopeptidase domain 8 [Source:HGNC Symbol;Acc:HGNC:215]	Homo sapiens	333.126	-0.450318	0.91366	-0.492872	0.622103	0.894293
ADAMDEC1	protein_coding	ADAM like decysin 1 [Source:HGNC Symbol;Acc:HGNC:16299]	Homo sapiens	125.495	0.42449	1.26288	0.336129	0.736774	0.931524
ADAMTS1	protein_coding	ADAM metallopeptidase with thrombospondin type 1 motif 1 [Source:HGNC Symbol;Acc:HGNC:217]	Homo sapiens	578.782	0.538522	0.552343	0.974977	0.329572	0.743184
ADAMTS10	protein_coding	ADAM metallopeptidase with thrombospondin type 1 motif 10 [Source:HGNC Symbol;Acc:HGNC:13201]	Homo sapiens	1209.07	0.268997	0.581559	0.462545	0.643691	0.90127
ADAMTS13	protein_coding	ADAM metallopeptidase with thrombospondin type 1 motif 13 [Source:HGNC Symbol;Acc:HGNC:1366]	Homo sapiens	133.384	-0.742357	0.674836	-1.10005	0.271308	0.696071
ADAMTS14	protein_coding	ADAM metallopeptidase with thrombospondin type 1 motif 14 [Source:HGNC Symbol;Acc:HGNC:14899]	Homo sapiens	194.131	-0.587416	0.761868	-0.77102	0.440695	0.812428
ADAMTS15	protein_coding	ADAM metallopeptidase with thrombospondin type 1 motif 15 [Source:HGNC Symbol;Acc:HGNC:16305]	Homo sapiens	12.0891	-0.9074	0.965073	-0.940239	0.347095	0.754835
ADAMTS16	protein_coding	ADAM metallopeptidase with thrombospondin type 1 motif 16 [Source:HGNC Symbol;Acc:HGNC:17108]	Homo sapiens	14.5717	-0.366545	1.21544	-0.301575	0.762976	0.940147
ADAMTS17	protein_coding	ADAM metallopeptidase with thrombospondin type 1 motif 17 [Source:HGNC Symbol;Acc:HGNC:17109]	Homo sapiens	185.263	-0.104983	0.596926	-0.175873	0.860394	0.964149
ADAMTS18	protein_coding	ADAM metallopeptidase with thrombospondin type 1 motif 18 [Source:HGNC Symbol;Acc:HGNC:17110]	Homo sapiens	133.747	-0.113789	1.02853	-0.110632	0.911908	0.977957
ADAMTS19	protein_coding	ADAM metallopeptidase with thrombospondin type 1 motif 19 [Source:HGNC Symbol;Acc:HGNC:17111]	Homo sapiens	4.68417	1.02249	1.25814	0.812697	0.416392	NA
ADAMTS2	protein_coding	ADAM metallopeptidase with thrombospondin type 1 motif 2 [Source:HGNC Symbol;Acc:HGNC:218]	Homo sapiens	986.803	0.969569	0.490682	1.97596	0.0481592	0.388673
ADAMTS20	protein_coding	ADAM metallopeptidase with thrombospondin type 1 motif 20 [Source:HGNC Symbol;Acc:HGNC:17178]	Homo sapiens	3.84881	-0.310355	2.06908	-0.149996	0.880768	NA
ADAMTS3	protein_coding	ADAM metallopeptidase with thrombospondin type 1 motif 3 [Source:HGNC Symbol;Acc:HGNC:219]	Homo sapiens	58.0228	2.51159	1.40737	1.7846	0.0743268	0.447934
ADAMTS4	protein_coding	ADAM metallopeptidase with thrombospondin type 1 motif 4 [Source:HGNC Symbol;Acc:HGNC:220]	Homo sapiens	207.293	0.282266	0.668381	0.422312	0.672797	0.912176
ADAMTS5	protein_coding	ADAM metallopeptidase with thrombospondin type 1 motif 5 [Source:HGNC Symbol;Acc:HGNC:221]	Homo sapiens	231.257	0.289022	0.562842	0.513504	0.607599	0.889296
ADAMTS6	protein_coding	ADAM metallopeptidase with thrombospondin type 1 motif 6 [Source:HGNC Symbol;Acc:HGNC:222]	Homo sapiens	187.14	-0.0532388	0.666016	-0.0799362	0.936288	0.984583
ADAMTS7	protein_coding	ADAM metallopeptidase with thrombospondin type 1 motif 7 [Source:HGNC Symbol;Acc:HGNC:223]	Homo sapiens	618.575	-1.48875	0.61306	-2.42839	0.0151659	0.25601
ADAMTS9	protein_coding	ADAM metallopeptidase with thrombospondin type 1 motif 9 [Source:HGNC Symbol;Acc:HGNC:13202]	Homo sapiens	596.738	0.384996	0.422788	0.910612	0.3625	0.766312
ADAMTSL1	protein_coding	ADAMTS like 1 [Source:HGNC Symbol;Acc:HGNC:14632]	Homo sapiens	107.131	1.02602	0.993738	1.03248	0.301847	0.720823
ADAMTSL2	protein_coding	ADAMTS like 2 [Source:HGNC Symbol;Acc:HGNC:14631]	Homo sapiens	123.746	-0.462107	0.767568	-0.602041	0.547147	0.86366
ADAMTSL3	protein_coding	ADAMTS like 3 [Source:HGNC Symbol;Acc:HGNC:14633]	Homo sapiens	18.1681	-0.733025	1.75002	-0.418866	0.675314	0.912548
ADAMTSL4	protein_coding	ADAMTS like 4 [Source:HGNC Symbol;Acc:HGNC:19706]	Homo sapiens	1008.99	-0.26209	1.1977	-0.218827	NA	NA
ADAMTSL5	protein_coding	ADAMTS like 5 [Source:HGNC Symbol;Acc:HGNC:27912]	Homo sapiens	9.37792	0.253137	1.61028	0.1572	0.875087	0.967966
ADAP1	protein_coding	ArfGAP with dual PH domains 1 [Source:HGNC Symbol;Acc:HGNC:16486]	Homo sapiens	68.2284	0.160857	0.629147	0.255675	0.798202	0.949039
ADAP2	protein_coding	ArfGAP with dual PH domains 2 [Source:HGNC Symbol;Acc:HGNC:16487]	Homo sapiens	591.893	-0.376734	0.607979	-0.61965	0.535488	0.858083
ADAR	protein_coding	adenosine deaminase RNA specific [Source:HGNC Symbol;Acc:HGNC:225]	Homo sapiens	2171.49	0.146835	0.426196	0.344525	0.730451	0.929083
ADARB1	protein_coding	adenosine deaminase RNA specific B1 [Source:HGNC Symbol;Acc:HGNC:226]	Homo sapiens	690.351	0.0498636	0.565826	0.0881253	0.929777	0.982677
ADARB2	protein_coding	adenosine deaminase RNA specific B2 (inactive) [Source:HGNC Symbol;Acc:HGNC:227]	Homo sapiens	1.86017	-0.158474	1.68035	-0.0943099	0.924863	NA
ADAT1	protein_coding	adenosine deaminase tRNA specific 1 [Source:HGNC Symbol;Acc:HGNC:228]	Homo sapiens	371.29	-0.0529079	0.445891	-0.118657	0.905547	0.975788
ADAT2	protein_coding	adenosine deaminase tRNA specific 2 [Source:HGNC Symbol;Acc:HGNC:21172]	Homo sapiens	66.3848	-0.225864	0.489185	-0.461714	0.644287	0.901449
ADAT3	protein_coding	adenosine deaminase tRNA specific 3 [Source:HGNC Symbol;Acc:HGNC:25151]	Homo sapiens	130.044	-0.794406	0.697895	-1.13829	0.255	0.683323
ADCK1	protein_coding	aarF domain containing kinase 1 [Source:HGNC Symbol;Acc:HGNC:19038]	Homo sapiens	104.748	-0.441625	0.35746	-1.23546	0.216661	0.649279
ADCK2	protein_coding	aarF domain containing kinase 2 [Source:HGNC Symbol;Acc:HGNC:19039]	Homo sapiens	457.238	-0.387847	0.599293	-0.647174	0.517519	0.850433
ADCK5	protein_coding	aarF domain containing kinase 5 [Source:HGNC Symbol;Acc:HGNC:21738]	Homo sapiens	557.351	-1.35927	0.622331	-2.18417	0.0289501	0.323987
ADCY1	protein_coding	adenylate cyclase 1 [Source:HGNC Symbol;Acc:HGNC:232]	Homo sapiens	87.5414	-1.22926	0.73826	-1.66508	0.0958961	0.489222
ADCY10	protein_coding	adenylate cyclase 10 [Source:HGNC Symbol;Acc:HGNC:21285]	Homo sapiens	14.7197	1.59227	0.791394	2.01199	0.0442215	0.376198
ADCY2	protein_coding	adenylate cyclase 2 [Source:HGNC Symbol;Acc:HGNC:233]	Homo sapiens	37.0495	-3.31648	1.10542	-3.00021	0.00269798	0.132
ADCY3	protein_coding	adenylate cyclase 3 [Source:HGNC Symbol;Acc:HGNC:234]	Homo sapiens	785.873	-0.0874477	0.582907	-0.15002	0.880749	0.969411
ADCY4	protein_coding	adenylate cyclase 4 [Source:HGNC Symbol;Acc:HGNC:235]	Homo sapiens	235.503	-0.715521	0.623347	-1.14787	0.251022	0.678564
ADCY5	protein_coding	adenylate cyclase 5 [Source:HGNC Symbol;Acc:HGNC:236]	Homo sapiens	18.327	0.879402	0.894913	0.982667	0.325771	0.741149
ADCY6	protein_coding	adenylate cyclase 6 [Source:HGNC Symbol;Acc:HGNC:237]	Homo sapiens	625.02	0.359731	0.35827	1.00408	0.315341	0.732932
ADCY7	protein_coding	adenylate cyclase 7 [Source:HGNC Symbol;Acc:HGNC:238]	Homo sapiens	485.576	-0.381504	0.547968	-0.696216	0.486294	0.835142
ADCY8	protein_coding	adenylate cyclase 8 [Source:HGNC Symbol;Acc:HGNC:239]	Homo sapiens	7.04283	0.218345	1.8079	0.120773	NA	NA
ADCY9	protein_coding	adenylate cyclase 9 [Source:HGNC Symbol;Acc:HGNC:240]	Homo sapiens	304.176	-0.112714	0.507951	-0.2219	0.824392	0.955512
ADCYAP1R1	protein_coding	ADCYAP receptor type I [Source:HGNC Symbol;Acc:HGNC:242]	Homo sapiens	26.1146	0.212847	1.1614	0.183267	0.854588	0.962527
ADD1	protein_coding	adducin 1 [Source:HGNC Symbol;Acc:HGNC:243]	Homo sapiens	1920.19	-0.633169	0.285597	-2.217	0.026623	0.314813
ADD2	protein_coding	adducin 2 [Source:HGNC Symbol;Acc:HGNC:244]	Homo sapiens	59.7247	3.26657	1.8812	1.73643	0.0824876	0.463932
ADD3	protein_coding	adducin 3 [Source:HGNC Symbol;Acc:HGNC:245]	Homo sapiens	302.086	0.443739	0.409036	1.08484	0.277992	0.701589
ADGRA1	protein_coding	adhesion G protein-coupled receptor A1 [Source:HGNC Symbol;Acc:HGNC:13838]	Homo sapiens	2.63678	-1.95961	2.4573	-0.797468	0.425179	NA
ADGRA2	protein_coding	adhesion G protein-coupled receptor A2 [Source:HGNC Symbol;Acc:HGNC:17849]	Homo sapiens	720.249	0.313246	0.428247	0.731462	0.464497	0.824823
ADGRA3	protein_coding	adhesion G protein-coupled receptor A3 [Source:HGNC Symbol;Acc:HGNC:13839]	Homo sapiens	743.241	1.13053	0.685137	1.65008	0.0989267	0.495549
ADGRB1	protein_coding	adhesion G protein-coupled receptor B1 [Source:HGNC Symbol;Acc:HGNC:943]	Homo sapiens	12.492	-0.886639	0.965989	-0.917855	0.358695	0.763238
ADGRB2	protein_coding	adhesion G protein-coupled receptor B2 [Source:HGNC Symbol;Acc:HGNC:944]	Homo sapiens	207.78	-0.832338	0.584629	-1.4237	0.154532	0.581509
ADGRB3	protein_coding	adhesion G protein-coupled receptor B3 [Source:HGNC Symbol;Acc:HGNC:945]	Homo sapiens	152.744	-0.0591562	0.80995	-0.0730369	0.941777	0.985738
ADGRD1	protein_coding	adhesion G protein-coupled receptor D1 [Source:HGNC Symbol;Acc:HGNC:19893]	Homo sapiens	430.586	0.881829	0.77558	1.13699	0.255542	0.684094
ADGRE1	protein_coding	adhesion G protein-coupled receptor E1 [Source:HGNC Symbol;Acc:HGNC:3336]	Homo sapiens	8.61742	1.18613	2.13509	0.555541	0.578525	0.880015
ADGRE2	protein_coding	adhesion G protein-coupled receptor E2 [Source:HGNC Symbol;Acc:HGNC:3337]	Homo sapiens	155.705	0.180405	0.634198	0.284461	0.776057	0.944184
ADGRE3	protein_coding	adhesion G protein-coupled receptor E3 [Source:HGNC Symbol;Acc:HGNC:23647]	Homo sapiens	1.72409	0.314624	3.15477	0.0997297	0.920559	NA
ADGRE5	protein_coding	adhesion G protein-coupled receptor E5 [Source:HGNC Symbol;Acc:HGNC:1711]	Homo sapiens	786.398	-0.126516	0.411125	-0.30773	0.758288	0.938789
ADGRF3	protein_coding	adhesion G protein-coupled receptor F3 [Source:HGNC Symbol;Acc:HGNC:18989]	Homo sapiens	19.9078	-0.465121	0.881273	-0.527784	0.597649	0.885828
ADGRF5	protein_coding	adhesion G protein-coupled receptor F5 [Source:HGNC Symbol;Acc:HGNC:19030]	Homo sapiens	365.526	-0.331799	0.483842	-0.685757	0.492866	0.83857
ADGRG1	protein_coding	adhesion G protein-coupled receptor G1 [Source:HGNC Symbol;Acc:HGNC:4512]	Homo sapiens	65.4707	-1.2205	0.625158	-1.9523	0.0509026	0.395544
ADGRG2	protein_coding	adhesion G protein-coupled receptor G2 [Source:HGNC Symbol;Acc:HGNC:4516]	Homo sapiens	15.9502	0.423825	0.834048	0.508154	0.611345	0.890602
ADGRG5	protein_coding	adhesion G protein-coupled receptor G5 [Source:HGNC Symbol;Acc:HGNC:19010]	Homo sapiens	5.12064	0.388372	2.32946	0.166722	0.867589	NA
ADGRG6	protein_coding	adhesion G protein-coupled receptor G6 [Source:HGNC Symbol;Acc:HGNC:13841]	Homo sapiens	49.8651	0.473526	0.583077	0.812115	0.416726	0.801149
ADGRL1	protein_coding	adhesion G protein-coupled receptor L1 [Source:HGNC Symbol;Acc:HGNC:20973]	Homo sapiens	547.833	-0.126471	0.416293	-0.303803	0.761278	0.939803
ADGRL2	protein_coding	adhesion G protein-coupled receptor L2 [Source:HGNC Symbol;Acc:HGNC:18582]	Homo sapiens	589.93	0.606244	0.543096	1.11627	0.264305	0.689974
ADGRL3	protein_coding	adhesion G protein-coupled receptor L3 [Source:HGNC Symbol;Acc:HGNC:20974]	Homo sapiens	16.9412	-1.69086	1.67009	-1.01244	0.311329	0.728597
ADGRL4	protein_coding	adhesion G protein-coupled receptor L4 [Source:HGNC Symbol;Acc:HGNC:20822]	Homo sapiens	167.037	0.195287	0.435001	0.448935	0.653479	0.90489
ADGRV1	protein_coding	adhesion G protein-coupled receptor V1 [Source:HGNC Symbol;Acc:HGNC:17416]	Homo sapiens	78.3742	-0.719205	1.77468	-0.40526	0.685287	0.915941
ADH1A	protein_coding	alcohol dehydrogenase 1A (class I), alpha polypeptide [Source:HGNC Symbol;Acc:HGNC:249]	Homo sapiens	10.2575	-1.15209	1.57192	-0.732921	0.463607	0.824456
ADH1C	protein_coding	alcohol dehydrogenase 1C (class I), gamma polypeptide [Source:HGNC Symbol;Acc:HGNC:251]	Homo sapiens	11.7947	1.22575	2.4717	0.495914	0.619955	0.893704
ADH4	protein_coding	alcohol dehydrogenase 4 (class II), pi polypeptide [Source:HGNC Symbol;Acc:HGNC:252]	Homo sapiens	6.6245	-1.35412	1.19779	-1.13051	0.25826	0.686183
ADH5	protein_coding	alcohol dehydrogenase 5 (class III), chi polypeptide [Source:HGNC Symbol;Acc:HGNC:253]	Homo sapiens	793.75	0.654791	0.42561	1.53847	0.123933	0.538052
ADH6	protein_coding	alcohol dehydrogenase 6 (class V) [Source:HGNC Symbol;Acc:HGNC:255]	Homo sapiens	9.63339	-0.935135	1.30348	-0.717413	0.473119	0.829316
ADHFE1	protein_coding	alcohol dehydrogenase iron containing 1 [Source:HGNC Symbol;Acc:HGNC:16354]	Homo sapiens	30.486	-1.31974	0.702249	-1.8793	0.0602035	0.420089
ADIG	protein_coding	adipogenin [Source:HGNC Symbol;Acc:HGNC:28606]	Homo sapiens	1.17884	3.38985	3.25384	1.0418	0.297504	NA
ADIPOR1	protein_coding	adiponectin receptor 1 [Source:HGNC Symbol;Acc:HGNC:24040]	Homo sapiens	1185.22	0.717131	0.342612	2.09313	0.0363375	0.350611
ADIPOR2	protein_coding	adiponectin receptor 2 [Source:HGNC Symbol;Acc:HGNC:24041]	Homo sapiens	543.037	0.126368	0.442818	0.285373	0.775359	0.943904
ADIRF	protein_coding	adipogenesis regulatory factor [Source:HGNC Symbol;Acc:HGNC:24043]	Homo sapiens	99.4388	-0.582467	1.38301	-0.421159	0.673639	0.912322
ADK	protein_coding	adenosine kinase [Source:HGNC Symbol;Acc:HGNC:257]	Homo sapiens	544.933	0.66242	0.519922	1.27407	0.202637	0.637335
ADM	protein_coding	adrenomedullin [Source:HGNC Symbol;Acc:HGNC:259]	Homo sapiens	263.688	0.045854	0.764636	0.0599683	0.952181	0.988326
ADM2	protein_coding	adrenomedullin 2 [Source:HGNC Symbol;Acc:HGNC:28898]	Homo sapiens	44.7258	0.268588	0.97429	0.275676	0.782797	0.94584
ADM5	protein_coding	adrenomedullin 5 (putative) [Source:HGNC Symbol;Acc:HGNC:27293]	Homo sapiens	40.5391	-0.82418	1.20694	-0.68287	0.494689	0.839659
ADNP	protein_coding	activity dependent neuroprotector homeobox [Source:HGNC Symbol;Acc:HGNC:15766]	Homo sapiens	843.742	0.327057	0.369301	0.88561	0.375828	0.77304
ADNP2	protein_coding	ADNP homeobox 2 [Source:HGNC Symbol;Acc:HGNC:23803]	Homo sapiens	345.579	0.529206	0.416083	1.27188	0.203417	0.638427
ADO	protein_coding	2-aminoethanethiol dioxygenase [Source:HGNC Symbol;Acc:HGNC:23506]	Homo sapiens	208.552	0.188106	0.336904	0.558339	0.576613	0.879674
ADORA1	protein_coding	adenosine A1 receptor [Source:HGNC Symbol;Acc:HGNC:262]	Homo sapiens	8.4384	-2.63191	2.4031	-1.09521	0.273424	0.698565
ADORA2A	protein_coding	adenosine A2a receptor [Source:HGNC Symbol;Acc:HGNC:263]	Homo sapiens	8.1122	1.72206	2.21961	0.77584	0.437844	0.810853
ADORA2B	protein_coding	adenosine A2b receptor [Source:HGNC Symbol;Acc:HGNC:264]	Homo sapiens	305.491	2.26204	0.551376	4.10253	4.08657e-05	0.0106257
ADORA3	protein_coding	adenosine A3 receptor [Source:HGNC Symbol;Acc:HGNC:268]	Homo sapiens	53.7817	0.589596	0.732205	0.805234	0.420685	0.802179
ADPGK	protein_coding	ADP dependent glucokinase [Source:HGNC Symbol;Acc:HGNC:25250]	Homo sapiens	881.474	-0.0510976	0.311415	-0.164082	0.869666	0.966157
ADPRH	protein_coding	ADP-ribosylarginine hydrolase [Source:HGNC Symbol;Acc:HGNC:269]	Homo sapiens	112.905	0.0668791	0.460886	0.14511	0.884624	0.970803
ADPRHL1	protein_coding	ADP-ribosylhydrolase like 1 [Source:HGNC Symbol;Acc:HGNC:21303]	Homo sapiens	183.985	-1.39099	0.87426	-1.59105	0.111598	0.518389
ADPRM	protein_coding	ADP-ribose/CDP-alcohol diphosphatase, manganese dependent [Source:HGNC Symbol;Acc:HGNC:30925]	Homo sapiens	159.055	0.428276	0.640438	0.668723	0.503672	0.843903
ADPRS	protein_coding	ADP-ribosylserine hydrolase [Source:HGNC Symbol;Acc:HGNC:21304]	Homo sapiens	566.441	-0.648731	0.352521	-1.84026	0.0657299	0.430638
ADRA1A	protein_coding	adrenoceptor alpha 1A [Source:HGNC Symbol;Acc:HGNC:277]	Homo sapiens	105.885	-0.228625	0.801432	-0.285271	0.775437	0.943904
ADRA1B	protein_coding	adrenoceptor alpha 1B [Source:HGNC Symbol;Acc:HGNC:278]	Homo sapiens	23.7809	-1.02482	0.939095	-1.09128	0.27515	0.699154
ADRA1D	protein_coding	adrenoceptor alpha 1D [Source:HGNC Symbol;Acc:HGNC:280]	Homo sapiens	173.352	0.570436	1.16881	0.488049	0.625515	0.895231
ADRA2A	protein_coding	adrenoceptor alpha 2A [Source:HGNC Symbol;Acc:HGNC:281]	Homo sapiens	9.9507	-2.81354	2.16641	-1.29871	0.194044	0.627586
ADRA2B	protein_coding	adrenoceptor alpha 2B [Source:HGNC Symbol;Acc:HGNC:282]	Homo sapiens	5.26143	-1.15368	1.9756	-0.583965	0.559244	NA
ADRA2C	protein_coding	adrenoceptor alpha 2C [Source:HGNC Symbol;Acc:HGNC:283]	Homo sapiens	116.022	0.0877466	1.12216	0.0781943	0.937674	0.984611
ADRB1	protein_coding	adrenoceptor beta 1 [Source:HGNC Symbol;Acc:HGNC:285]	Homo sapiens	4.98942	-0.0503091	1.89012	-0.0266169	0.978765	NA
ADRB2	protein_coding	adrenoceptor beta 2 [Source:HGNC Symbol;Acc:HGNC:286]	Homo sapiens	52.9059	-1.01672	0.968974	-1.04928	0.294049	0.714177
ADRM1	protein_coding	ADRM1 26S proteasome ubiquitin receptor [Source:HGNC Symbol;Acc:HGNC:15759]	Homo sapiens	1713.54	-0.542578	0.435801	-1.24501	0.213127	0.646184
ADSL	protein_coding	adenylosuccinate lyase [Source:HGNC Symbol;Acc:HGNC:291]	Homo sapiens	317.685	0.927455	0.588242	1.57666	0.114875	0.524131
ADSS1	protein_coding	adenylosuccinate synthase 1 [Source:HGNC Symbol;Acc:HGNC:20093]	Homo sapiens	84.4625	-1.47574	0.647083	-2.2806	0.0225722	0.297864
ADSS2	protein_coding	adenylosuccinate synthase 2 [Source:HGNC Symbol;Acc:HGNC:292]	Homo sapiens	358.255	0.931364	0.476047	1.95646	0.0504115	0.395415
ADTRP	protein_coding	androgen dependent TFPI regulating protein [Source:HGNC Symbol;Acc:HGNC:21214]	Homo sapiens	22.0447	-0.40808	1.20476	-0.338723	0.734818	0.930916
AEBP1	protein_coding	AE binding protein 1 [Source:HGNC Symbol;Acc:HGNC:303]	Homo sapiens	5074.28	0.245177	0.59555	0.411682	0.680572	0.913969
AEBP2	protein_coding	AE binding protein 2 [Source:HGNC Symbol;Acc:HGNC:24051]	Homo sapiens	143.053	0.989673	0.632096	1.5657	0.117419	0.526822
AEN	protein_coding	apoptosis enhancing nuclease [Source:HGNC Symbol;Acc:HGNC:25722]	Homo sapiens	382.796	0.162778	0.569689	0.285732	0.775084	0.943779
AFAP1	protein_coding	actin filament associated protein 1 [Source:HGNC Symbol;Acc:HGNC:24017]	Homo sapiens	470.64	-0.14428	0.481126	-0.29988	0.764269	0.940429
AFAP1L1	protein_coding	actin filament associated protein 1 like 1 [Source:HGNC Symbol;Acc:HGNC:26714]	Homo sapiens	302.999	-0.600034	0.484989	-1.23721	0.216009	0.648984
AFAP1L2	protein_coding	actin filament associated protein 1 like 2 [Source:HGNC Symbol;Acc:HGNC:25901]	Homo sapiens	74.3159	-0.582614	0.49468	-1.17776	0.238892	0.666467
AFDN	protein_coding	afadin, adherens junction formation factor [Source:HGNC Symbol;Acc:HGNC:7137]	Homo sapiens	747.062	-0.0185261	0.425085	-0.0435821	0.965238	0.991321
AFF1	protein_coding	AF4/FMR2 family member 1 [Source:HGNC Symbol;Acc:HGNC:7135]	Homo sapiens	984.47	-0.332277	0.307037	-1.0822	0.279161	0.702304
AFF2	protein_coding	AF4/FMR2 family member 2 [Source:HGNC Symbol;Acc:HGNC:3776]	Homo sapiens	93.1274	2.66224	0.548953	4.84966	1.23671e-06	0.000569628
AFF3	protein_coding	AF4/FMR2 family member 3 [Source:HGNC Symbol;Acc:HGNC:6473]	Homo sapiens	31.8458	0.548228	1.01009	0.54275	0.587302	0.882335
AFF4	protein_coding	AF4/FMR2 family member 4 [Source:HGNC Symbol;Acc:HGNC:17869]	Homo sapiens	781.2	0.423719	0.442609	0.957319	0.338406	0.749386
AFG1L	protein_coding	AFG1 like ATPase [Source:HGNC Symbol;Acc:HGNC:16411]	Homo sapiens	85.3019	0.139894	0.527901	0.265	0.79101	0.946916
AFG3L2	protein_coding	AFG3 like matrix AAA peptidase subunit 2 [Source:HGNC Symbol;Acc:HGNC:315]	Homo sapiens	941.422	0.0130556	0.323564	0.0403493	0.967815	0.991777
AFMID	protein_coding	arylformamidase [Source:HGNC Symbol;Acc:HGNC:20910]	Homo sapiens	426.97	0.461152	0.40468	1.13955	0.254476	0.683015
AFTPH	protein_coding	aftiphilin [Source:HGNC Symbol;Acc:HGNC:25951]	Homo sapiens	303.68	0.527062	0.361351	1.45859	0.144679	0.569853
AGA	protein_coding	aspartylglucosaminidase [Source:HGNC Symbol;Acc:HGNC:318]	Homo sapiens	140.997	0.342025	0.598831	0.571156	0.567894	0.876052
AGAP1	protein_coding	ArfGAP with GTPase domain, ankyrin repeat and PH domain 1 [Source:HGNC Symbol;Acc:HGNC:16922]	Homo sapiens	472.039	-0.303886	0.436712	-0.69585	0.486523	0.835142
AGAP2	protein_coding	ArfGAP with GTPase domain, ankyrin repeat and PH domain 2 [Source:HGNC Symbol;Acc:HGNC:16921]	Homo sapiens	46.6177	-0.758243	0.685631	-1.10591	0.268768	0.69349
AGAP3	protein_coding	ArfGAP with GTPase domain, ankyrin repeat and PH domain 3 [Source:HGNC Symbol;Acc:HGNC:16923]	Homo sapiens	681.689	-0.324699	0.575057	-0.564638	0.57232	0.87802
AGAP4	protein_coding	ArfGAP with GTPase domain, ankyrin repeat and PH domain 4 [Source:HGNC Symbol;Acc:HGNC:23459]	Homo sapiens	118.964	-0.615844	0.461118	-1.33554	0.181698	0.614015
AGAP6	protein_coding	ArfGAP with GTPase domain, ankyrin repeat and PH domain 6 [Source:HGNC Symbol;Acc:HGNC:23466]	Homo sapiens	165.886	-1.02089	0.605884	-1.68496	0.0919956	0.482861
AGAP9	protein_coding	ArfGAP with GTPase domain, ankyrin repeat and PH domain 9 [Source:HGNC Symbol;Acc:HGNC:23463]	Homo sapiens	25.9419	-3.23747	1.26709	-2.55504	0.0106176	0.225368
AGBL1	protein_coding	AGBL carboxypeptidase 1 [Source:HGNC Symbol;Acc:HGNC:26504]	Homo sapiens	25.7262	-3.88284	1.76043	-2.20562	0.0274105	0.317446
AGBL2	protein_coding	AGBL carboxypeptidase 2 [Source:HGNC Symbol;Acc:HGNC:26296]	Homo sapiens	17.9123	-0.0999555	1.1498	-0.086933	0.930725	0.982965
AGBL3	protein_coding	AGBL carboxypeptidase 3 [Source:HGNC Symbol;Acc:HGNC:27981]	Homo sapiens	80.7368	0.617203	0.645248	0.956535	0.338802	0.749534
AGBL4	protein_coding	AGBL carboxypeptidase 4 [Source:HGNC Symbol;Acc:HGNC:25892]	Homo sapiens	42.1689	-2.49751	1.51705	-1.64629	NA	NA
AGBL5	protein_coding	AGBL carboxypeptidase 5 [Source:HGNC Symbol;Acc:HGNC:26147]	Homo sapiens	310.464	0.30032	0.465925	0.644568	0.519207	0.851282
AGFG1	protein_coding	ArfGAP with FG repeats 1 [Source:HGNC Symbol;Acc:HGNC:5175]	Homo sapiens	216.223	0.742202	0.373178	1.98887	0.0467156	0.38452
AGFG2	protein_coding	ArfGAP with FG repeats 2 [Source:HGNC Symbol;Acc:HGNC:5177]	Homo sapiens	90.5405	-0.234293	0.526851	-0.444704	0.656533	0.905874
AGGF1	protein_coding	angiogenic factor with G-patch and FHA domains 1 [Source:HGNC Symbol;Acc:HGNC:24684]	Homo sapiens	260.495	0.402868	0.565759	0.712084	0.476412	0.830846
AGL	protein_coding	amylo-alpha-1, 6-glucosidase, 4-alpha-glucanotransferase [Source:HGNC Symbol;Acc:HGNC:321]	Homo sapiens	302.077	0.458371	0.512544	0.894306	0.371158	0.770747
AGMAT	protein_coding	agmatinase [Source:HGNC Symbol;Acc:HGNC:18407]	Homo sapiens	83.1421	-0.290943	0.489582	-0.594267	0.552333	0.86663
AGMO	protein_coding	alkylglycerol monooxygenase [Source:HGNC Symbol;Acc:HGNC:33784]	Homo sapiens	17.1104	-0.729747	0.921777	-0.791673	0.428551	0.806136
AGO1	protein_coding	argonaute RISC component 1 [Source:HGNC Symbol;Acc:HGNC:3262]	Homo sapiens	240.386	0.17139	0.65422	0.261976	0.79334	0.947806
AGO2	protein_coding	argonaute RISC catalytic component 2 [Source:HGNC Symbol;Acc:HGNC:3263]	Homo sapiens	790.161	0.0596245	0.457736	0.13026	0.896361	0.973357
AGO3	protein_coding	argonaute RISC catalytic component 3 [Source:HGNC Symbol;Acc:HGNC:18421]	Homo sapiens	506.833	-0.511513	0.38825	-1.31748	0.187677	0.620897
AGO4	protein_coding	argonaute RISC component 4 [Source:HGNC Symbol;Acc:HGNC:18424]	Homo sapiens	274.721	-0.260046	0.343445	-0.757169	0.448948	0.817473
AGPAT2	protein_coding	1-acylglycerol-3-phosphate O-acyltransferase 2 [Source:HGNC Symbol;Acc:HGNC:325]	Homo sapiens	431.563	0.0362749	0.530482	0.0683809	0.945482	0.986864
AGPAT3	protein_coding	1-acylglycerol-3-phosphate O-acyltransferase 3 [Source:HGNC Symbol;Acc:HGNC:326]	Homo sapiens	396.236	-0.0395895	0.601472	-0.065821	0.94752	0.987425
AGPAT4	protein_coding	1-acylglycerol-3-phosphate O-acyltransferase 4 [Source:HGNC Symbol;Acc:HGNC:20885]	Homo sapiens	282.909	0.460341	0.474604	0.969947	0.332073	0.74498
AGPAT5	protein_coding	1-acylglycerol-3-phosphate O-acyltransferase 5 [Source:HGNC Symbol;Acc:HGNC:20886]	Homo sapiens	330.191	1.28186	0.555819	2.30625	0.0210969	0.290013
AGPS	protein_coding	alkylglycerone phosphate synthase [Source:HGNC Symbol;Acc:HGNC:327]	Homo sapiens	324.748	0.722752	0.424245	1.70362	0.0884526	0.476506
AGRN	protein_coding	agrin [Source:HGNC Symbol;Acc:HGNC:329]	Homo sapiens	1960.05	-1.83396	0.750195	-2.44464	NA	NA
AGRP	protein_coding	agouti related neuropeptide [Source:HGNC Symbol;Acc:HGNC:330]	Homo sapiens	42.1793	0.0820949	1.03548	0.0792818	0.936808	0.984611
AGT	protein_coding	angiotensinogen [Source:HGNC Symbol;Acc:HGNC:333]	Homo sapiens	255.435	-0.326103	0.732164	-0.445395	0.656034	0.905706
AGTPBP1	protein_coding	ATP/GTP binding carboxypeptidase 1 [Source:HGNC Symbol;Acc:HGNC:17258]	Homo sapiens	271.268	0.463343	0.577252	0.802671	0.422165	0.803035
AGTR1	protein_coding	angiotensin II receptor type 1 [Source:HGNC Symbol;Acc:HGNC:336]	Homo sapiens	88.9318	-0.357346	0.968089	-0.369126	0.712034	0.924062
AGTRAP	protein_coding	angiotensin II receptor associated protein [Source:HGNC Symbol;Acc:HGNC:13539]	Homo sapiens	565.778	0.220248	0.345021	0.63836	0.523239	0.853316
AHCTF1	protein_coding	AT-hook containing transcription factor 1 [Source:HGNC Symbol;Acc:HGNC:24618]	Homo sapiens	420.486	1.07038	0.554345	1.9309	0.0534956	0.401423
AHCY	protein_coding	adenosylhomocysteinase [Source:HGNC Symbol;Acc:HGNC:343]	Homo sapiens	1698.9	0.543614	0.418618	1.29859	0.194084	0.627586
AHCYL1	protein_coding	adenosylhomocysteinase like 1 [Source:HGNC Symbol;Acc:HGNC:344]	Homo sapiens	1290.81	0.278803	0.368399	0.756795	0.449173	0.817609
AHCYL2	protein_coding	adenosylhomocysteinase like 2 [Source:HGNC Symbol;Acc:HGNC:22204]	Homo sapiens	422.288	-0.0862652	0.430585	-0.200344	0.841211	0.959342
AHDC1	protein_coding	AT-hook DNA binding motif containing 1 [Source:HGNC Symbol;Acc:HGNC:25230]	Homo sapiens	689.348	-1.28799	0.453658	-2.83913	0.00452367	0.160701
AHI1	protein_coding	Abelson helper integration site 1 [Source:HGNC Symbol;Acc:HGNC:21575]	Homo sapiens	426.394	0.46795	0.459089	1.0193	0.308059	0.725532
AHNAK	protein_coding	AHNAK nucleoprotein [Source:HGNC Symbol;Acc:HGNC:347]	Homo sapiens	8671.09	0.0860575	0.494183	0.174141	0.861755	0.964579
AHNAK2	protein_coding	AHNAK nucleoprotein 2 [Source:HGNC Symbol;Acc:HGNC:20125]	Homo sapiens	341.06	0.579456	0.912668	0.634903	0.525492	0.854234
AHR	protein_coding	aryl hydrocarbon receptor [Source:HGNC Symbol;Acc:HGNC:348]	Homo sapiens	1453.14	1.14461	0.765626	1.495	0.134913	0.556477
AHRR	protein_coding	aryl-hydrocarbon receptor repressor [Source:HGNC Symbol;Acc:HGNC:346]	Homo sapiens	28.0202	1.96819	2.39437	0.822006	0.411074	0.797127
AHSA1	protein_coding	activator of HSP90 ATPase activity 1 [Source:HGNC Symbol;Acc:HGNC:1189]	Homo sapiens	1342.85	0.210023	0.38029	0.552271	0.580763	0.880796
AIDA	protein_coding	axin interactor, dorsalization associated [Source:HGNC Symbol;Acc:HGNC:25761]	Homo sapiens	366.669	1.27704	0.420121	3.0397	0.00236813	0.122602
AIF1L	protein_coding	allograft inflammatory factor 1 like [Source:HGNC Symbol;Acc:HGNC:28904]	Homo sapiens	70.2855	0.297747	1.00704	0.295666	0.767485	0.941503
AIFM1	protein_coding	apoptosis inducing factor mitochondria associated 1 [Source:HGNC Symbol;Acc:HGNC:8768]	Homo sapiens	426.695	0.680395	0.360824	1.88567	0.0593395	0.418608
AIFM2	protein_coding	apoptosis inducing factor mitochondria associated 2 [Source:HGNC Symbol;Acc:HGNC:21411]	Homo sapiens	180.789	-0.590557	0.544628	-1.08433	0.278219	0.701738
AIFM3	protein_coding	apoptosis inducing factor mitochondria associated 3 [Source:HGNC Symbol;Acc:HGNC:26398]	Homo sapiens	26.0626	-0.549706	0.642393	-0.855716	0.392155	0.784635
AIG1	protein_coding	androgen induced 1 [Source:HGNC Symbol;Acc:HGNC:21607]	Homo sapiens	360.578	0.0302467	0.436232	0.0693362	0.944722	0.986731
AIM2	protein_coding	absent in melanoma 2 [Source:HGNC Symbol;Acc:HGNC:357]	Homo sapiens	34.1026	2.42916	0.855397	2.8398	0.00451415	0.160701
AIMP1	protein_coding	aminoacyl tRNA synthetase complex interacting multifunctional protein 1 [Source:HGNC Symbol;Acc:HGNC:10648]	Homo sapiens	435.743	0.773557	0.504264	1.53403	0.125021	0.540413
AIMP2	protein_coding	aminoacyl tRNA synthetase complex interacting multifunctional protein 2 [Source:HGNC Symbol;Acc:HGNC:20609]	Homo sapiens	595.856	0.812023	0.326644	2.48596	0.0129203	0.244326
AIP	protein_coding	aryl hydrocarbon receptor interacting protein [Source:HGNC Symbol;Acc:HGNC:358]	Homo sapiens	742.109	0.156186	0.298856	0.522614	0.601243	0.886955
AIRE	protein_coding	autoimmune regulator [Source:HGNC Symbol;Acc:HGNC:360]	Homo sapiens	7.81448	-1.15009	1.77825	-0.646754	0.517791	0.850509
AJAP1	protein_coding	adherens junctions associated protein 1 [Source:HGNC Symbol;Acc:HGNC:30801]	Homo sapiens	6.30931	0.313288	0.90673	0.345514	0.729708	NA
AJM1	protein_coding	apical junction component 1 homolog [Source:HGNC Symbol;Acc:HGNC:37284]	Homo sapiens	129.25	-1.43503	0.579457	-2.47651	0.0132675	0.246208
AJUBA	protein_coding	ajuba LIM protein [Source:HGNC Symbol;Acc:HGNC:20250]	Homo sapiens	333.747	0.771637	0.460333	1.67626	0.093688	0.486224
AK1	protein_coding	adenylate kinase 1 [Source:HGNC Symbol;Acc:HGNC:361]	Homo sapiens	345.775	-0.157166	0.600272	-0.261824	0.793457	0.947828
AK2	protein_coding	adenylate kinase 2 [Source:HGNC Symbol;Acc:HGNC:362]	Homo sapiens	1234.74	0.174139	0.335041	0.519754	0.603235	0.887337
AK3	protein_coding	adenylate kinase 3 [Source:HGNC Symbol;Acc:HGNC:17376]	Homo sapiens	267.543	0.763278	0.37391	2.04134	0.0412168	0.36788
AK4	protein_coding	adenylate kinase 4 [Source:HGNC Symbol;Acc:HGNC:363]	Homo sapiens	148.089	-0.659733	0.889809	-0.741432	0.458432	0.822204
AK4P3	protein_coding	adenylate kinase 4 pseudogene 3 [Source:HGNC Symbol;Acc:HGNC:21596]	Homo sapiens	49.7149	0.301975	0.926955	0.325771	0.744597	0.934573
AK5	protein_coding	adenylate kinase 5 [Source:HGNC Symbol;Acc:HGNC:365]	Homo sapiens	389.169	0.21676	0.640506	0.338419	0.735047	0.930916
AK7	protein_coding	adenylate kinase 7 [Source:HGNC Symbol;Acc:HGNC:20091]	Homo sapiens	1.48715	3.73129	3.24798	1.1488	0.250638	NA
AK8	protein_coding	adenylate kinase 8 [Source:HGNC Symbol;Acc:HGNC:26526]	Homo sapiens	4.92149	-0.071792	1.17269	-0.0612201	0.951184	NA
AK9	protein_coding	adenylate kinase 9 [Source:HGNC Symbol;Acc:HGNC:33814]	Homo sapiens	25.3396	0.807102	0.624419	1.29256	0.196162	0.630519
AKAP1	protein_coding	A-kinase anchoring protein 1 [Source:HGNC Symbol;Acc:HGNC:367]	Homo sapiens	294.83	0.0676909	0.566725	0.119442	0.904925	0.975742
AKAP10	protein_coding	A-kinase anchoring protein 10 [Source:HGNC Symbol;Acc:HGNC:368]	Homo sapiens	983.301	0.448391	0.508827	0.881225	0.378196	0.774399
AKAP11	protein_coding	A-kinase anchoring protein 11 [Source:HGNC Symbol;Acc:HGNC:369]	Homo sapiens	320.588	0.824386	0.493493	1.67051	0.0948179	0.487272
AKAP12	protein_coding	A-kinase anchoring protein 12 [Source:HGNC Symbol;Acc:HGNC:370]	Homo sapiens	142.076	0.213813	0.510835	0.418555	0.675542	0.912548
AKAP13	protein_coding	A-kinase anchoring protein 13 [Source:HGNC Symbol;Acc:HGNC:371]	Homo sapiens	1061.76	-0.0207655	0.417501	-0.0497377	0.960331	0.989891
AKAP3	protein_coding	A-kinase anchoring protein 3 [Source:HGNC Symbol;Acc:HGNC:373]	Homo sapiens	11.5305	0.734965	1.33157	0.551955	0.580979	0.880839
AKAP5	protein_coding	A-kinase anchoring protein 5 [Source:HGNC Symbol;Acc:HGNC:375]	Homo sapiens	50.718	-0.221314	0.762368	-0.290298	0.771588	0.942796
AKAP6	protein_coding	A-kinase anchoring protein 6 [Source:HGNC Symbol;Acc:HGNC:376]	Homo sapiens	384.016	-0.556753	0.780069	-0.713722	0.475399	0.830295
AKAP7	protein_coding	A-kinase anchoring protein 7 [Source:HGNC Symbol;Acc:HGNC:377]	Homo sapiens	155.355	0.768068	0.883329	0.869515	0.384565	0.778841
AKAP8	protein_coding	A-kinase anchoring protein 8 [Source:HGNC Symbol;Acc:HGNC:378]	Homo sapiens	392.682	0.0984592	0.447552	0.219995	0.825875	0.955719
AKAP8L	protein_coding	A-kinase anchoring protein 8 like [Source:HGNC Symbol;Acc:HGNC:29857]	Homo sapiens	625.037	-0.561582	0.342196	-1.64111	0.100774	0.498937
AKAP9	protein_coding	A-kinase anchoring protein 9 [Source:HGNC Symbol;Acc:HGNC:379]	Homo sapiens	945.208	-0.418125	0.535824	-0.78034	0.435191	0.80954
AKIP1	protein_coding	A-kinase interacting protein 1 [Source:HGNC Symbol;Acc:HGNC:1170]	Homo sapiens	309.336	0.292196	0.557733	0.523899	0.600349	0.886609
AKIRIN1	protein_coding	akirin 1 [Source:HGNC Symbol;Acc:HGNC:25744]	Homo sapiens	747.023	-0.134751	0.440003	-0.30625	0.759415	0.939348
AKIRIN2	protein_coding	akirin 2 [Source:HGNC Symbol;Acc:HGNC:21407]	Homo sapiens	329.895	-0.167156	0.427341	-0.391155	0.695683	0.9193
AKNA	protein_coding	AT-hook transcription factor [Source:HGNC Symbol;Acc:HGNC:24108]	Homo sapiens	362.187	-0.785831	0.540579	-1.45368	0.146034	0.571758
AKNAD1	protein_coding	AKNA domain containing 1 [Source:HGNC Symbol;Acc:HGNC:28398]	Homo sapiens	20.9277	1.6815	1.47011	1.14379	NA	NA
AKR1A1	protein_coding	aldo-keto reductase family 1 member A1 [Source:HGNC Symbol;Acc:HGNC:380]	Homo sapiens	1939.95	-0.116121	0.312835	-0.371189	0.710497	0.923589
AKR1B1	protein_coding	aldo-keto reductase family 1 member B [Source:HGNC Symbol;Acc:HGNC:381]	Homo sapiens	1443.48	0.422489	0.565813	0.746693	0.455249	0.820688
AKR1B10	protein_coding	aldo-keto reductase family 1 member B10 [Source:HGNC Symbol;Acc:HGNC:382]	Homo sapiens	4.24297	-1.96745	3.10664	-0.633302	0.526536	NA
AKR1B15	protein_coding	aldo-keto reductase family 1 member B15 [Source:HGNC Symbol;Acc:HGNC:37281]	Homo sapiens	48.9712	-3.60791	3.06892	-1.17563	0.239743	0.666607
AKR1C1	protein_coding	aldo-keto reductase family 1 member C1 [Source:HGNC Symbol;Acc:HGNC:384]	Homo sapiens	79.6426	-0.558168	0.887016	-0.629265	0.529176	0.855523
AKR1C2	protein_coding	aldo-keto reductase family 1 member C2 [Source:HGNC Symbol;Acc:HGNC:385]	Homo sapiens	86.7207	-1.50129	1.08212	-1.38735	0.165334	0.594689
AKR1C3	protein_coding	aldo-keto reductase family 1 member C3 [Source:HGNC Symbol;Acc:HGNC:386]	Homo sapiens	193.185	-1.65167	1.14415	-1.44358	0.148857	0.576343
AKR1E2	protein_coding	aldo-keto reductase family 1 member E2 [Source:HGNC Symbol;Acc:HGNC:23437]	Homo sapiens	304.172	-0.0680531	0.780399	-0.0872029	0.93051	0.982807
AKR7A2	protein_coding	aldo-keto reductase family 7 member A2 [Source:HGNC Symbol;Acc:HGNC:389]	Homo sapiens	510.464	0.0489222	0.575794	0.0849649	0.932289	0.983438
AKR7A3	protein_coding	aldo-keto reductase family 7 member A3 [Source:HGNC Symbol;Acc:HGNC:390]	Homo sapiens	87.2473	-0.381017	0.625068	-0.609561	0.542153	0.861285
AKT1	protein_coding	AKT serine/threonine kinase 1 [Source:HGNC Symbol;Acc:HGNC:391]	Homo sapiens	2416.43	-0.536936	0.372242	-1.44244	0.149178	0.576647
AKT1S1	protein_coding	AKT1 substrate 1 [Source:HGNC Symbol;Acc:HGNC:28426]	Homo sapiens	362.295	-0.545271	0.499541	-1.09154	0.275033	0.699154
AKT2	protein_coding	AKT serine/threonine kinase 2 [Source:HGNC Symbol;Acc:HGNC:392]	Homo sapiens	1660.7	-1.86215	0.702305	-2.65149	NA	NA
AKTIP	protein_coding	AKT interacting protein [Source:HGNC Symbol;Acc:HGNC:16710]	Homo sapiens	178.688	0.517392	0.486635	1.0632	0.28769	0.709657
ALAD	protein_coding	aminolevulinate dehydratase [Source:HGNC Symbol;Acc:HGNC:395]	Homo sapiens	373.108	-0.420196	0.384188	-1.09372	0.274076	0.699
ALAS1	protein_coding	5'-aminolevulinate synthase 1 [Source:HGNC Symbol;Acc:HGNC:396]	Homo sapiens	682.623	0.212259	0.406926	0.521615	0.601939	0.887337
ALAS2	protein_coding	5'-aminolevulinate synthase 2 [Source:HGNC Symbol;Acc:HGNC:397]	Homo sapiens	27.3587	7.93575	2.45874	3.22757	NA	NA
ALB	protein_coding	albumin [Source:HGNC Symbol;Acc:HGNC:399]	Homo sapiens	2.33157	3.57677	3.24084	1.10366	0.269743	NA
ALCAM	protein_coding	activated leukocyte cell adhesion molecule [Source:HGNC Symbol;Acc:HGNC:400]	Homo sapiens	386.058	1.11368	0.706301	1.57677	0.114847	0.524131
ALDH16A1	protein_coding	aldehyde dehydrogenase 16 family member A1 [Source:HGNC Symbol;Acc:HGNC:28114]	Homo sapiens	471.964	-0.598935	0.473578	-1.2647	0.205979	0.640374
ALDH18A1	protein_coding	aldehyde dehydrogenase 18 family member A1 [Source:HGNC Symbol;Acc:HGNC:9722]	Homo sapiens	1106.87	0.824695	0.442457	1.8639	0.062336	0.424106
ALDH1A1	protein_coding	aldehyde dehydrogenase 1 family member A1 [Source:HGNC Symbol;Acc:HGNC:402]	Homo sapiens	146.168	0.848682	0.827635	1.02543	0.30516	0.723628
ALDH1A2	protein_coding	aldehyde dehydrogenase 1 family member A2 [Source:HGNC Symbol;Acc:HGNC:15472]	Homo sapiens	105.09	2.40476	1.22111	1.96932	NA	NA
ALDH1A3	protein_coding	aldehyde dehydrogenase 1 family member A3 [Source:HGNC Symbol;Acc:HGNC:409]	Homo sapiens	90.5392	0.176265	1.01633	0.173432	0.862312	0.964745
ALDH1B1	protein_coding	aldehyde dehydrogenase 1 family member B1 [Source:HGNC Symbol;Acc:HGNC:407]	Homo sapiens	350.969	0.564598	0.58777	0.960576	0.336765	0.74798
ALDH1L1	protein_coding	aldehyde dehydrogenase 1 family member L1 [Source:HGNC Symbol;Acc:HGNC:3978]	Homo sapiens	34.6784	-3.31044	1.56639	-2.11342	0.034565	0.342958
ALDH1L2	protein_coding	aldehyde dehydrogenase 1 family member L2 [Source:HGNC Symbol;Acc:HGNC:26777]	Homo sapiens	382.003	1.6089	0.647794	2.48367	0.0130038	0.244746
ALDH2	protein_coding	aldehyde dehydrogenase 2 family member [Source:HGNC Symbol;Acc:HGNC:404]	Homo sapiens	129.245	0.485488	0.550623	0.881707	0.377935	0.774167
ALDH3A1	protein_coding	aldehyde dehydrogenase 3 family member A1 [Source:HGNC Symbol;Acc:HGNC:405]	Homo sapiens	1.55272	3.80521	3.24689	1.17196	0.241215	NA
ALDH3A2	protein_coding	aldehyde dehydrogenase 3 family member A2 [Source:HGNC Symbol;Acc:HGNC:403]	Homo sapiens	489.511	0.853939	0.523347	1.63169	0.102745	0.502383
ALDH3B1	protein_coding	aldehyde dehydrogenase 3 family member B1 [Source:HGNC Symbol;Acc:HGNC:410]	Homo sapiens	302.588	0.0304256	0.546472	0.0556764	0.9556	0.988745
ALDH4A1	protein_coding	aldehyde dehydrogenase 4 family member A1 [Source:HGNC Symbol;Acc:HGNC:406]	Homo sapiens	231.724	-0.488445	0.461006	-1.05952	0.289363	0.711013
ALDH5A1	protein_coding	aldehyde dehydrogenase 5 family member A1 [Source:HGNC Symbol;Acc:HGNC:408]	Homo sapiens	81.2299	1.45875	1.01429	1.43819	NA	NA
ALDH6A1	protein_coding	aldehyde dehydrogenase 6 family member A1 [Source:HGNC Symbol;Acc:HGNC:7179]	Homo sapiens	257.591	0.73802	0.616594	1.19693	0.231334	0.659942
ALDH7A1	protein_coding	aldehyde dehydrogenase 7 family member A1 [Source:HGNC Symbol;Acc:HGNC:877]	Homo sapiens	313.404	0.945504	0.388991	2.43066	0.0150716	0.255085
ALDH8A1	protein_coding	aldehyde dehydrogenase 8 family member A1 [Source:HGNC Symbol;Acc:HGNC:15471]	Homo sapiens	40.9297	2.88605	1.41053	2.04608	0.0407484	0.366781
ALDH9A1	protein_coding	aldehyde dehydrogenase 9 family member A1 [Source:HGNC Symbol;Acc:HGNC:412]	Homo sapiens	547.359	0.7697	0.495788	1.55248	0.120548	0.532385
ALDOA	protein_coding	aldolase, fructose-bisphosphate A [Source:HGNC Symbol;Acc:HGNC:414]	Homo sapiens	13012.8	0.162249	0.504826	0.321395	0.747911	0.935765
ALDOB	protein_coding	aldolase, fructose-bisphosphate B [Source:HGNC Symbol;Acc:HGNC:417]	Homo sapiens	10.9625	0.771229	1.70603	0.45206	0.651226	0.904005
ALDOC	protein_coding	aldolase, fructose-bisphosphate C [Source:HGNC Symbol;Acc:HGNC:418]	Homo sapiens	277.51	0.361368	0.707752	0.510587	0.609641	0.889921
ALG1	protein_coding	ALG1 chitobiosyldiphosphodolichol beta-mannosyltransferase [Source:HGNC Symbol;Acc:HGNC:18294]	Homo sapiens	396.163	0.309915	0.437381	0.708569	0.478592	0.832116
ALG10	protein_coding	ALG10 alpha-1,2-glucosyltransferase [Source:HGNC Symbol;Acc:HGNC:23162]	Homo sapiens	129.912	1.22808	0.490607	2.50318	0.0123084	0.239353
ALG10B	protein_coding	ALG10 alpha-1,2-glucosyltransferase B [Source:HGNC Symbol;Acc:HGNC:31088]	Homo sapiens	112.247	1.05335	0.583842	1.80417	0.0712048	0.442007
ALG11	protein_coding	ALG11 alpha-1,2-mannosyltransferase [Source:HGNC Symbol;Acc:HGNC:32456]	Homo sapiens	191.51	1.42248	1.0204	1.39405	0.163303	0.59279
ALG12	protein_coding	ALG12 alpha-1,6-mannosyltransferase [Source:HGNC Symbol;Acc:HGNC:19358]	Homo sapiens	455.63	0.461499	0.41082	1.12336	0.261285	0.687663
ALG13	protein_coding	ALG13 UDP-N-acetylglucosaminyltransferase subunit [Source:HGNC Symbol;Acc:HGNC:30881]	Homo sapiens	518.958	1.23264	0.559235	2.20414	0.0275142	0.318209
ALG14	protein_coding	ALG14 UDP-N-acetylglucosaminyltransferase subunit [Source:HGNC Symbol;Acc:HGNC:28287]	Homo sapiens	150.366	0.0657311	0.376249	0.174701	0.861314	0.964354
ALG1L2	protein_coding	ALG1 chitobiosyldiphosphodolichol beta-mannosyltransferase like 2 [Source:HGNC Symbol;Acc:HGNC:37258]	Homo sapiens	75.1093	-0.839431	0.887155	-0.946205	0.344044	0.753567
ALG2	protein_coding	ALG2 alpha-1,3/1,6-mannosyltransferase [Source:HGNC Symbol;Acc:HGNC:23159]	Homo sapiens	414.357	0.868003	0.409876	2.11772	0.0341987	0.342221
ALG3	protein_coding	ALG3 alpha-1,3- mannosyltransferase [Source:HGNC Symbol;Acc:HGNC:23056]	Homo sapiens	665.593	-0.0084527	0.427867	-0.0197555	0.984238	0.995696
ALG5	protein_coding	ALG5 dolichyl-phosphate beta-glucosyltransferase [Source:HGNC Symbol;Acc:HGNC:20266]	Homo sapiens	422.174	0.786641	0.398976	1.97165	0.0486497	0.390352
ALG6	protein_coding	ALG6 alpha-1,3-glucosyltransferase [Source:HGNC Symbol;Acc:HGNC:23157]	Homo sapiens	328.557	0.597813	0.399793	1.4953	0.134835	0.556477
ALG8	protein_coding	ALG8 alpha-1,3-glucosyltransferase [Source:HGNC Symbol;Acc:HGNC:23161]	Homo sapiens	643.713	0.408258	0.280234	1.45685	0.145159	0.57007
ALG9	protein_coding	ALG9 alpha-1,2-mannosyltransferase [Source:HGNC Symbol;Acc:HGNC:15672]	Homo sapiens	368.834	0.24442	0.298636	0.818454	0.413098	0.798364
ALK	protein_coding	ALK receptor tyrosine kinase [Source:HGNC Symbol;Acc:HGNC:427]	Homo sapiens	8.9756	0.91687	1.24964	0.73371	0.463126	0.824035
ALKAL2	protein_coding	ALK and LTK ligand 2 [Source:HGNC Symbol;Acc:HGNC:27683]	Homo sapiens	20.2641	0.47684	0.943756	0.505258	0.613378	0.891566
ALKBH1	protein_coding	alkB homolog 1, histone H2A dioxygenase [Source:HGNC Symbol;Acc:HGNC:17911]	Homo sapiens	134.966	-0.0552655	0.521473	-0.10598	0.915598	0.978642
ALKBH2	protein_coding	alkB homolog 2, alpha-ketoglutarate dependent dioxygenase [Source:HGNC Symbol;Acc:HGNC:32487]	Homo sapiens	289.275	0.749116	0.538514	1.39108	0.164201	0.593479
ALKBH3	protein_coding	alkB homolog 3, alpha-ketoglutarate dependent dioxygenase [Source:HGNC Symbol;Acc:HGNC:30141]	Homo sapiens	553.333	1.07321	0.422078	2.54267	0.0110009	0.228684
ALKBH4	protein_coding	alkB homolog 4, lysine demethylase [Source:HGNC Symbol;Acc:HGNC:21900]	Homo sapiens	279.367	-0.693006	0.428733	-1.61641	0.106007	0.507559
ALKBH5	protein_coding	alkB homolog 5, RNA demethylase [Source:HGNC Symbol;Acc:HGNC:25996]	Homo sapiens	2423.72	0.165932	0.591491	0.280531	0.77907	0.944753
ALKBH6	protein_coding	alkB homolog 6 [Source:HGNC Symbol;Acc:HGNC:28243]	Homo sapiens	294.781	-1.38063	0.809212	-1.70614	0.087982	0.475559
ALKBH7	protein_coding	alkB homolog 7 [Source:HGNC Symbol;Acc:HGNC:21306]	Homo sapiens	738.947	0.349946	0.369692	0.946586	0.34385	0.753411
ALKBH8	protein_coding	alkB homolog 8, tRNA methyltransferase [Source:HGNC Symbol;Acc:HGNC:25189]	Homo sapiens	135.875	0.817103	0.550759	1.4836	0.137916	0.5612
ALLC	protein_coding	allantoicase [Source:HGNC Symbol;Acc:HGNC:17377]	Homo sapiens	34.0335	-1.84264	1.45262	-1.26849	0.204622	0.639305
ALMS1	protein_coding	ALMS1 centrosome and basal body associated protein [Source:HGNC Symbol;Acc:HGNC:428]	Homo sapiens	432.259	0.478366	0.339359	1.40962	0.158653	0.58675
ALOX12	protein_coding	arachidonate 12-lipoxygenase, 12S type [Source:HGNC Symbol;Acc:HGNC:429]	Homo sapiens	108.64	-0.135826	0.484309	-0.280452	0.779131	0.944753
ALOX12B	protein_coding	arachidonate 12-lipoxygenase, 12R type [Source:HGNC Symbol;Acc:HGNC:430]	Homo sapiens	0.908062	3.03196	3.26165	0.92958	0.352588	NA
ALOX5AP	protein_coding	arachidonate 5-lipoxygenase activating protein [Source:HGNC Symbol;Acc:HGNC:436]	Homo sapiens	193.729	0.271192	0.837269	0.323901	0.746013	0.935204
ALOXE3	protein_coding	arachidonate lipoxygenase 3 [Source:HGNC Symbol;Acc:HGNC:13743]	Homo sapiens	1.68449	3.06313	2.53366	1.20897	0.226674	NA
ALPK1	protein_coding	alpha kinase 1 [Source:HGNC Symbol;Acc:HGNC:20917]	Homo sapiens	243.197	0.127982	0.302704	0.422795	0.672445	0.912038
ALPK2	protein_coding	alpha kinase 2 [Source:HGNC Symbol;Acc:HGNC:20565]	Homo sapiens	44.8451	0.752691	1.2194	0.617266	0.537059	0.858931
ALPK3	protein_coding	alpha kinase 3 [Source:HGNC Symbol;Acc:HGNC:17574]	Homo sapiens	254.677	-1.24395	0.766175	-1.62359	0.104464	0.505083
ALPL	protein_coding	alkaline phosphatase, biomineralization associated [Source:HGNC Symbol;Acc:HGNC:438]	Homo sapiens	4679.2	-0.0775376	0.603351	-0.128512	0.897744	0.973755
ALS2	protein_coding	alsin Rho guanine nucleotide exchange factor ALS2 [Source:HGNC Symbol;Acc:HGNC:443]	Homo sapiens	332.9	0.472528	0.504056	0.93745	0.348527	0.756106
ALS2CL	protein_coding	ALS2 C-terminal like [Source:HGNC Symbol;Acc:HGNC:20605]	Homo sapiens	306.841	-0.328869	0.57503	-0.571916	0.567379	0.875694
ALX3	protein_coding	ALX homeobox 3 [Source:HGNC Symbol;Acc:HGNC:449]	Homo sapiens	197.731	-0.0638872	0.516202	-0.123764	0.901502	0.974821
ALX4	protein_coding	ALX homeobox 4 [Source:HGNC Symbol;Acc:HGNC:450]	Homo sapiens	234.21	2.20374	0.507485	4.34247	1.40888e-05	0.00445346
ALYREF	protein_coding	Aly/REF export factor [Source:HGNC Symbol;Acc:HGNC:19071]	Homo sapiens	1667.37	0.195022	0.487121	0.400356	0.688894	0.916959
AMACR	protein_coding	alpha-methylacyl-CoA racemase [Source:HGNC Symbol;Acc:HGNC:451]	Homo sapiens	71.1339	0.948984	0.528379	1.79603	0.0724898	0.444393
AMBN	protein_coding	ameloblastin [Source:HGNC Symbol;Acc:HGNC:452]	Homo sapiens	911.214	-2.71065	3.06067	-0.885638	NA	NA
AMBP	protein_coding	alpha-1-microglobulin/bikunin precursor [Source:HGNC Symbol;Acc:HGNC:453]	Homo sapiens	7.52811	-0.300066	2.16494	-0.138602	0.889764	0.971435
AMBRA1	protein_coding	autophagy and beclin 1 regulator 1 [Source:HGNC Symbol;Acc:HGNC:25990]	Homo sapiens	816.796	0.219739	0.449049	0.489344	0.624598	0.895076
AMD1	protein_coding	adenosylmethionine decarboxylase 1 [Source:HGNC Symbol;Acc:HGNC:457]	Homo sapiens	773.081	0.58154	0.3927	1.48087	0.13864	0.562103
AMDHD1	protein_coding	amidohydrolase domain containing 1 [Source:HGNC Symbol;Acc:HGNC:28577]	Homo sapiens	19.297	0.200865	2.04925	0.0980188	0.921917	0.980525
AMDHD2	protein_coding	amidohydrolase domain containing 2 [Source:HGNC Symbol;Acc:HGNC:24262]	Homo sapiens	407.475	-0.799768	0.482706	-1.65684	0.0975512	0.492313
AMELX	protein_coding	amelogenin X-linked [Source:HGNC Symbol;Acc:HGNC:461]	Homo sapiens	7.35333	0.334522	1.36717	0.244682	0.806702	0.951635
AMER1	protein_coding	APC membrane recruitment protein 1 [Source:HGNC Symbol;Acc:HGNC:26837]	Homo sapiens	128.638	1.0034	0.679205	1.47731	0.139592	0.563364
AMER2	protein_coding	APC membrane recruitment protein 2 [Source:HGNC Symbol;Acc:HGNC:26360]	Homo sapiens	0.91347	1.34459	3.25845	0.412647	0.679865	NA
AMFR	protein_coding	autocrine motility factor receptor [Source:HGNC Symbol;Acc:HGNC:463]	Homo sapiens	1220.76	0.10319	0.386616	0.266906	0.789541	0.946916
AMH	protein_coding	anti-Mullerian hormone [Source:HGNC Symbol;Acc:HGNC:464]	Homo sapiens	40.5616	0.557701	0.930048	0.599647	0.548741	0.864449
AMIGO1	protein_coding	adhesion molecule with Ig like domain 1 [Source:HGNC Symbol;Acc:HGNC:20824]	Homo sapiens	31.1472	0.0690203	1.09842	0.0628363	0.949897	0.987827
AMIGO2	protein_coding	adhesion molecule with Ig like domain 2 [Source:HGNC Symbol;Acc:HGNC:24073]	Homo sapiens	34.9352	0.999415	0.596442	1.67563	0.0938108	0.486224
AMIGO3	protein_coding	adhesion molecule with Ig like domain 3 [Source:HGNC Symbol;Acc:HGNC:24075]	Homo sapiens	226.727	0.197865	0.511342	0.386953	0.698791	0.919831
AMMECR1	protein_coding	AMMECR nuclear protein 1 [Source:HGNC Symbol;Acc:HGNC:467]	Homo sapiens	250.178	0.908949	0.687681	1.32176	0.186248	0.618952
AMMECR1L	protein_coding	AMMECR1 like [Source:HGNC Symbol;Acc:HGNC:28658]	Homo sapiens	68.0272	0.294569	0.677316	0.434906	0.663631	0.908491
AMN	protein_coding	amnion associated transmembrane protein [Source:HGNC Symbol;Acc:HGNC:14604]	Homo sapiens	16.2526	0.280921	1.29974	0.216136	0.828882	0.956463
AMN1	protein_coding	antagonist of mitotic exit network 1 homolog [Source:HGNC Symbol;Acc:HGNC:27281]	Homo sapiens	51.6949	0.67154	0.562658	1.19351	0.232668	0.661239
AMOT	protein_coding	angiomotin [Source:HGNC Symbol;Acc:HGNC:17810]	Homo sapiens	385.827	0.706326	0.682576	1.03479	0.300765	0.720026
AMOTL1	protein_coding	angiomotin like 1 [Source:HGNC Symbol;Acc:HGNC:17811]	Homo sapiens	503.784	0.510851	0.54632	0.935078	0.349748	0.757212
AMOTL2	protein_coding	angiomotin like 2 [Source:HGNC Symbol;Acc:HGNC:17812]	Homo sapiens	545.845	0.673872	0.456882	1.47494	0.14023	0.564201
AMPD1	protein_coding	adenosine monophosphate deaminase 1 [Source:HGNC Symbol;Acc:HGNC:468]	Homo sapiens	86.3643	-24.8578	3.19397	-7.78274	7.09722e-15	1.76022e-11
AMPD2	protein_coding	adenosine monophosphate deaminase 2 [Source:HGNC Symbol;Acc:HGNC:469]	Homo sapiens	1352.21	-0.434614	0.334185	-1.30052	0.193424	0.62696
AMPD3	protein_coding	adenosine monophosphate deaminase 3 [Source:HGNC Symbol;Acc:HGNC:470]	Homo sapiens	288.588	-0.809742	0.672907	-1.20335	0.228841	0.657953
AMPH	protein_coding	amphiphysin [Source:HGNC Symbol;Acc:HGNC:471]	Homo sapiens	147.283	0.562332	0.847964	0.663156	0.507231	0.845698
AMT	protein_coding	aminomethyltransferase [Source:HGNC Symbol;Acc:HGNC:473]	Homo sapiens	148.695	0.454037	0.538241	0.843557	0.398917	0.789016
AMY2B	protein_coding	amylase alpha 2B [Source:HGNC Symbol;Acc:HGNC:478]	Homo sapiens	100.299	-0.139461	0.458035	-0.304476	0.760765	0.93958
AMZ1	protein_coding	archaelysin family metallopeptidase 1 [Source:HGNC Symbol;Acc:HGNC:22231]	Homo sapiens	187.364	-0.492793	0.460651	-1.06978	0.28472	0.707019
AMZ2	protein_coding	archaelysin family metallopeptidase 2 [Source:HGNC Symbol;Acc:HGNC:28041]	Homo sapiens	498.724	0.651142	0.279325	2.33112	0.0197468	0.283064
ANAPC1	protein_coding	anaphase promoting complex subunit 1 [Source:HGNC Symbol;Acc:HGNC:19988]	Homo sapiens	429.165	0.579913	0.35484	1.63429	0.102197	0.501025
ANAPC10	protein_coding	anaphase promoting complex subunit 10 [Source:HGNC Symbol;Acc:HGNC:24077]	Homo sapiens	312.595	0.603933	0.500746	1.20607	0.227792	0.657224
ANAPC11	protein_coding	anaphase promoting complex subunit 11 [Source:HGNC Symbol;Acc:HGNC:14452]	Homo sapiens	1034.23	0.0429287	0.430319	0.0997601	0.920535	0.980295
ANAPC13	protein_coding	anaphase promoting complex subunit 13 [Source:HGNC Symbol;Acc:HGNC:24540]	Homo sapiens	538.872	1.05169	0.490849	2.1426	0.0321456	0.337602
ANAPC15	protein_coding	anaphase promoting complex subunit 15 [Source:HGNC Symbol;Acc:HGNC:24531]	Homo sapiens	196.535	0.284576	0.361791	0.786575	0.431531	0.807748
ANAPC16	protein_coding	anaphase promoting complex subunit 16 [Source:HGNC Symbol;Acc:HGNC:26976]	Homo sapiens	437.551	0.417326	0.295008	1.41462	0.157179	0.584488
ANAPC2	protein_coding	anaphase promoting complex subunit 2 [Source:HGNC Symbol;Acc:HGNC:19989]	Homo sapiens	748.544	-0.600608	0.48679	-1.23381	0.217272	0.650263
ANAPC4	protein_coding	anaphase promoting complex subunit 4 [Source:HGNC Symbol;Acc:HGNC:19990]	Homo sapiens	459.968	0.17519	0.373141	0.4695	0.638712	0.899515
ANAPC5	protein_coding	anaphase promoting complex subunit 5 [Source:HGNC Symbol;Acc:HGNC:15713]	Homo sapiens	2272.54	1.06745	0.443466	2.40705	0.016082	0.263742
ANAPC7	protein_coding	anaphase promoting complex subunit 7 [Source:HGNC Symbol;Acc:HGNC:17380]	Homo sapiens	704.261	0.284059	0.387041	0.733924	0.462995	0.824035
ANG	protein_coding	angiogenin [Source:HGNC Symbol;Acc:HGNC:483]	Homo sapiens	74.1887	0.944664	0.758695	1.24512	0.213089	0.64614
ANGEL1	protein_coding	angel homolog 1 [Source:HGNC Symbol;Acc:HGNC:19961]	Homo sapiens	199.622	0.00955446	0.559916	0.0170641	0.986385	0.996035
ANGEL2	protein_coding	angel homolog 2 [Source:HGNC Symbol;Acc:HGNC:30534]	Homo sapiens	392.788	0.858742	0.510521	1.68209	0.0925512	0.483715
ANGPT1	protein_coding	angiopoietin 1 [Source:HGNC Symbol;Acc:HGNC:484]	Homo sapiens	980.738	1.21671	0.821804	1.48054	0.13873	0.562103
ANGPT2	protein_coding	angiopoietin 2 [Source:HGNC Symbol;Acc:HGNC:485]	Homo sapiens	245.065	0.272265	0.590002	0.461465	0.644465	0.901586
ANGPT4	protein_coding	angiopoietin 4 [Source:HGNC Symbol;Acc:HGNC:487]	Homo sapiens	7.86393	-0.36028	1.18604	-0.303768	0.761305	0.939803
ANGPTL1	protein_coding	angiopoietin like 1 [Source:HGNC Symbol;Acc:HGNC:489]	Homo sapiens	73.5778	0.585009	0.724448	0.807524	0.419365	0.80197
ANGPTL2	protein_coding	angiopoietin like 2 [Source:HGNC Symbol;Acc:HGNC:490]	Homo sapiens	778.316	0.281314	0.720638	0.390368	0.696264	0.919387
ANGPTL3	protein_coding	angiopoietin like 3 [Source:HGNC Symbol;Acc:HGNC:491]	Homo sapiens	34.0523	0.661003	0.688094	0.960629	0.336739	0.74798
ANGPTL4	protein_coding	angiopoietin like 4 [Source:HGNC Symbol;Acc:HGNC:16039]	Homo sapiens	631.413	-0.32268	0.936093	-0.344709	0.730313	0.92908
ANGPTL5	protein_coding	angiopoietin like 5 [Source:HGNC Symbol;Acc:HGNC:19705]	Homo sapiens	3.35556	0.439334	2.47194	0.177729	0.858936	NA
ANGPTL6	protein_coding	angiopoietin like 6 [Source:HGNC Symbol;Acc:HGNC:23140]	Homo sapiens	64.3283	-0.218879	1.08094	-0.202489	0.839535	0.958778
ANGPTL7	protein_coding	angiopoietin like 7 [Source:HGNC Symbol;Acc:HGNC:24078]	Homo sapiens	93.1323	-0.811689	0.343683	-2.36174	0.0181895	0.274434
ANGPTL8	protein_coding	angiopoietin like 8 [Source:HGNC Symbol;Acc:HGNC:24933]	Homo sapiens	68.6764	-0.595464	0.654054	-0.910421	0.3626	0.766325
ANK1	protein_coding	ankyrin 1 [Source:HGNC Symbol;Acc:HGNC:492]	Homo sapiens	23.2153	-2.13739	0.977182	-2.1873	0.0287206	0.323461
ANK2	protein_coding	ankyrin 2 [Source:HGNC Symbol;Acc:HGNC:493]	Homo sapiens	181.123	0.711181	0.880805	0.807422	0.419423	0.80197
ANK3	protein_coding	ankyrin 3 [Source:HGNC Symbol;Acc:HGNC:494]	Homo sapiens	140.024	-1.28245	0.718812	-1.78413	0.0744026	0.448056
ANKAR	protein_coding	ankyrin and armadillo repeat containing [Source:HGNC Symbol;Acc:HGNC:26350]	Homo sapiens	81.9722	0.701229	0.505084	1.38834	0.165033	0.594003
ANKDD1A	protein_coding	ankyrin repeat and death domain containing 1A [Source:HGNC Symbol;Acc:HGNC:28002]	Homo sapiens	199.338	-0.512362	0.52414	-0.977528	0.328308	0.742463
ANKDD1B	protein_coding	ankyrin repeat and death domain containing 1B [Source:HGNC Symbol;Acc:HGNC:32525]	Homo sapiens	34.6976	0.16753	0.919811	0.182136	NA	NA
ANKEF1	protein_coding	ankyrin repeat and EF-hand domain containing 1 [Source:HGNC Symbol;Acc:HGNC:15803]	Homo sapiens	51.5991	1.4372	1.05143	1.36691	0.171654	0.601101
ANKFN1	protein_coding	ankyrin repeat and fibronectin type III domain containing 1 [Source:HGNC Symbol;Acc:HGNC:26766]	Homo sapiens	27.0158	1.66242	1.22755	1.35426	0.175654	0.605846
ANKFY1	protein_coding	ankyrin repeat and FYVE domain containing 1 [Source:HGNC Symbol;Acc:HGNC:20763]	Homo sapiens	493.551	0.244653	0.364196	0.671761	0.501736	0.842917
ANKH	protein_coding	ANKH inorganic pyrophosphate transport regulator [Source:HGNC Symbol;Acc:HGNC:15492]	Homo sapiens	733.098	0.574723	0.529004	1.08643	0.277291	0.70084
ANKHD1	protein_coding	ankyrin repeat and KH domain containing 1 [Source:HGNC Symbol;Acc:HGNC:24714]	Homo sapiens	131.02	0.467703	0.92172	0.507425	0.611857	0.890699
ANKHD1-EIF4EBP3	protein_coding	ANKHD1-EIF4EBP3 readthrough [Source:HGNC Symbol;Acc:HGNC:33530]	Homo sapiens	472.959	0.415394	0.338328	1.22778	0.219528	0.652011
ANKIB1	protein_coding	ankyrin repeat and IBR domain containing 1 [Source:HGNC Symbol;Acc:HGNC:22215]	Homo sapiens	596.952	0.289748	0.394711	0.734078	0.462901	0.824035
ANKK1	protein_coding	ankyrin repeat and kinase domain containing 1 [Source:HGNC Symbol;Acc:HGNC:21027]	Homo sapiens	7.78276	4.11497	1.57238	2.61704	0.0088697	0.207202
ANKLE1	protein_coding	ankyrin repeat and LEM domain containing 1 [Source:HGNC Symbol;Acc:HGNC:26812]	Homo sapiens	36.1974	-0.269663	0.856936	-0.314682	0.753003	0.937714
ANKLE2	protein_coding	ankyrin repeat and LEM domain containing 2 [Source:HGNC Symbol;Acc:HGNC:29101]	Homo sapiens	1085.05	-0.0908986	0.373661	-0.243265	0.8078	0.951802
ANKMY1	protein_coding	ankyrin repeat and MYND domain containing 1 [Source:HGNC Symbol;Acc:HGNC:20987]	Homo sapiens	192.116	-0.349278	0.563602	-0.619724	0.535439	0.858083
ANKMY2	protein_coding	ankyrin repeat and MYND domain containing 2 [Source:HGNC Symbol;Acc:HGNC:25370]	Homo sapiens	401.718	1.10121	0.462343	2.38181	0.0172277	0.269694
ANKRA2	protein_coding	ankyrin repeat family A member 2 [Source:HGNC Symbol;Acc:HGNC:13208]	Homo sapiens	270.271	0.0663114	0.49878	0.132947	0.894235	0.972573
ANKRD1	protein_coding	ankyrin repeat domain 1 [Source:HGNC Symbol;Acc:HGNC:15819]	Homo sapiens	382.675	-7.54679	2.70296	-2.79205	0.00523756	0.170286
ANKRD10	protein_coding	ankyrin repeat domain 10 [Source:HGNC Symbol;Acc:HGNC:20265]	Homo sapiens	1714.79	-0.00898961	0.482898	-0.018616	0.985147	0.995942
ANKRD11	protein_coding	ankyrin repeat domain 11 [Source:HGNC Symbol;Acc:HGNC:21316]	Homo sapiens	989.977	-1.09257	0.511574	-2.13571	0.0327034	0.338238
ANKRD12	protein_coding	ankyrin repeat domain 12 [Source:HGNC Symbol;Acc:HGNC:29135]	Homo sapiens	210.732	0.777947	0.602288	1.29165	0.196477	0.631174
ANKRD13A	protein_coding	ankyrin repeat domain 13A [Source:HGNC Symbol;Acc:HGNC:21268]	Homo sapiens	452.593	0.556996	0.462479	1.20437	0.228447	0.657703
ANKRD13B	protein_coding	ankyrin repeat domain 13B [Source:HGNC Symbol;Acc:HGNC:26363]	Homo sapiens	202.016	0.0503622	0.67729	0.0743585	0.940725	0.985536
ANKRD13C	protein_coding	ankyrin repeat domain 13C [Source:HGNC Symbol;Acc:HGNC:25374]	Homo sapiens	594.833	0.0657807	0.300214	0.219113	0.826562	0.955952
ANKRD13D	protein_coding	ankyrin repeat domain 13D [Source:HGNC Symbol;Acc:HGNC:27880]	Homo sapiens	810.734	-0.84223	0.449008	-1.87576	0.0606885	0.421253
ANKRD16	protein_coding	ankyrin repeat domain 16 [Source:HGNC Symbol;Acc:HGNC:23471]	Homo sapiens	145.54	-0.895227	0.461131	-1.94137	0.0522132	0.39883
ANKRD17	protein_coding	ankyrin repeat domain 17 [Source:HGNC Symbol;Acc:HGNC:23575]	Homo sapiens	968.867	0.357372	0.279352	1.27929	0.200795	0.635182
ANKRD18A	protein_coding	ankyrin repeat domain 18A [Source:HGNC Symbol;Acc:HGNC:23643]	Homo sapiens	7.86614	2.36123	2.71069	0.871081	NA	NA
ANKRD2	protein_coding	ankyrin repeat domain 2 [Source:HGNC Symbol;Acc:HGNC:495]	Homo sapiens	64.545	-2.81317	1.1902	-2.36362	0.0180976	0.273955
ANKRD20A1	protein_coding	ankyrin repeat domain 20 family member A1 [Source:HGNC Symbol;Acc:HGNC:23665]	Homo sapiens	2.53821	0.273004	2.56558	0.106411	0.915257	NA
ANKRD20A2P	protein_coding	ankyrin repeat domain 20 family member A2, pseudogene [Source:HGNC Symbol;Acc:HGNC:31979]	Homo sapiens	2.39885	2.53963	3.03496	0.836792	0.40271	NA
ANKRD20A3P	protein_coding	ankyrin repeat domain 20 family member A3, pseudogene [Source:HGNC Symbol;Acc:HGNC:31981]	Homo sapiens	2.06746	1.90752	2.64583	0.720951	0.47094	NA
ANKRD22	protein_coding	ankyrin repeat domain 22 [Source:HGNC Symbol;Acc:HGNC:28321]	Homo sapiens	4.93548	4.71245	2.54831	1.84925	0.0644221	NA
ANKRD23	protein_coding	ankyrin repeat domain 23 [Source:HGNC Symbol;Acc:HGNC:24470]	Homo sapiens	638.37	-2.57806	0.707388	-3.64448	0.000267937	0.0380565
ANKRD24	protein_coding	ankyrin repeat domain 24 [Source:HGNC Symbol;Acc:HGNC:29424]	Homo sapiens	16.6312	0.589598	0.863319	0.682944	0.494642	0.839659
ANKRD26	protein_coding	ankyrin repeat domain 26 [Source:HGNC Symbol;Acc:HGNC:29186]	Homo sapiens	121.018	0.659987	0.640995	1.02963	0.303185	0.721935
ANKRD27	protein_coding	ankyrin repeat domain 27 [Source:HGNC Symbol;Acc:HGNC:25310]	Homo sapiens	580.54	-0.248166	0.62353	-0.398001	NA	NA
ANKRD28	protein_coding	ankyrin repeat domain 28 [Source:HGNC Symbol;Acc:HGNC:29024]	Homo sapiens	611.571	0.590557	0.485576	1.2162	0.223909	0.654232
ANKRD29	protein_coding	ankyrin repeat domain 29 [Source:HGNC Symbol;Acc:HGNC:27110]	Homo sapiens	5.51894	-0.361948	1.88895	-0.191614	0.848045	NA
ANKRD30B	protein_coding	ankyrin repeat domain 30B [Source:HGNC Symbol;Acc:HGNC:24165]	Homo sapiens	2.49391	3.69143	2.06377	1.78868	0.0736662	NA
ANKRD30BL	protein_coding	ankyrin repeat domain 30B like [Source:HGNC Symbol;Acc:HGNC:35167]	Homo sapiens	6.6234	-0.253588	1.92345	-0.13184	0.895111	0.972935
ANKRD31	protein_coding	ankyrin repeat domain 31 [Source:HGNC Symbol;Acc:HGNC:26853]	Homo sapiens	20.7862	2.85183	2.12746	1.34049	0.180087	0.611572
ANKRD33B	protein_coding	ankyrin repeat domain 33B [Source:HGNC Symbol;Acc:HGNC:35240]	Homo sapiens	37.2482	0.17782	0.819811	0.216904	0.828283	0.956254
ANKRD34A	protein_coding	ankyrin repeat domain 34A [Source:HGNC Symbol;Acc:HGNC:27639]	Homo sapiens	33.3741	-0.679164	0.657799	-1.03248	0.301848	0.720823
ANKRD35	protein_coding	ankyrin repeat domain 35 [Source:HGNC Symbol;Acc:HGNC:26323]	Homo sapiens	48.0925	-1.1658	0.879186	-1.326	0.184839	0.616934
ANKRD36	protein_coding	ankyrin repeat domain 36 [Source:HGNC Symbol;Acc:HGNC:24079]	Homo sapiens	703.321	0.189196	0.364456	0.519119	0.603678	0.887591
ANKRD36B	protein_coding	ankyrin repeat domain 36B [Source:HGNC Symbol;Acc:HGNC:29333]	Homo sapiens	615.95	0.832725	0.383956	2.16881	0.0300974	0.328727
ANKRD36C	protein_coding	ankyrin repeat domain 36C [Source:HGNC Symbol;Acc:HGNC:32946]	Homo sapiens	280.445	1.36577	0.567938	2.40479	0.0161817	0.264569
ANKRD37	protein_coding	ankyrin repeat domain 37 [Source:HGNC Symbol;Acc:HGNC:29593]	Homo sapiens	95.0013	0.103341	0.612281	0.16878	0.865969	0.965409
ANKRD39	protein_coding	ankyrin repeat domain 39 [Source:HGNC Symbol;Acc:HGNC:28640]	Homo sapiens	149.753	0.477033	0.491861	0.969853	0.33212	0.74498
ANKRD40	protein_coding	ankyrin repeat domain 40 [Source:HGNC Symbol;Acc:HGNC:28233]	Homo sapiens	567.901	0.0597066	0.316188	0.188833	0.850224	0.961259
ANKRD40CL	protein_coding	ANKRD40 C-terminal like [Source:HGNC Symbol;Acc:HGNC:26080]	Homo sapiens	1.57908	-4.42966	3.21894	-1.37612	0.168784	NA
ANKRD42	protein_coding	ankyrin repeat domain 42 [Source:HGNC Symbol;Acc:HGNC:26752]	Homo sapiens	157.04	0.43963	0.499301	0.880492	0.378593	0.7744
ANKRD44	protein_coding	ankyrin repeat domain 44 [Source:HGNC Symbol;Acc:HGNC:25259]	Homo sapiens	338.87	0.508737	0.605795	0.839784	0.401029	0.790459
ANKRD45	protein_coding	ankyrin repeat domain 45 [Source:HGNC Symbol;Acc:HGNC:24786]	Homo sapiens	40.8279	1.08167	0.976118	1.10813	0.267804	0.692703
ANKRD46	protein_coding	ankyrin repeat domain 46 [Source:HGNC Symbol;Acc:HGNC:27229]	Homo sapiens	319.056	1.19525	0.446057	2.67959	0.00737122	0.193379
ANKRD49	protein_coding	ankyrin repeat domain 49 [Source:HGNC Symbol;Acc:HGNC:25970]	Homo sapiens	166.111	1.2527	0.7217	1.73576	0.0826057	0.464056
ANKRD50	protein_coding	ankyrin repeat domain 50 [Source:HGNC Symbol;Acc:HGNC:29223]	Homo sapiens	556.246	0.399009	0.42313	0.942994	0.345684	0.754835
ANKRD52	protein_coding	ankyrin repeat domain 52 [Source:HGNC Symbol;Acc:HGNC:26614]	Homo sapiens	666.61	-0.47999	0.328247	-1.46228	0.143663	0.567854
ANKRD53	protein_coding	ankyrin repeat domain 53 [Source:HGNC Symbol;Acc:HGNC:25691]	Homo sapiens	19.2536	-0.358979	0.725795	-0.494601	0.620882	0.893904
ANKRD54	protein_coding	ankyrin repeat domain 54 [Source:HGNC Symbol;Acc:HGNC:25185]	Homo sapiens	336.08	0.275266	0.455331	0.604542	0.545484	0.862977
ANKRD55	protein_coding	ankyrin repeat domain 55 [Source:HGNC Symbol;Acc:HGNC:25681]	Homo sapiens	2.77284	-5.23025	3.20814	-1.6303	0.103037	NA
ANKRD6	protein_coding	ankyrin repeat domain 6 [Source:HGNC Symbol;Acc:HGNC:17280]	Homo sapiens	113.006	-0.844292	0.765902	-1.10235	0.270309	0.695076
ANKRD61	protein_coding	ankyrin repeat domain 61 [Source:HGNC Symbol;Acc:HGNC:22467]	Homo sapiens	202.013	0.387427	0.384256	1.00825	0.313334	0.730266
ANKRD62	protein_coding	ankyrin repeat domain 62 [Source:HGNC Symbol;Acc:HGNC:35241]	Homo sapiens	9.02731	0.860587	1.54135	0.558332	NA	NA
ANKRD63	protein_coding	ankyrin repeat domain 63 [Source:HGNC Symbol;Acc:HGNC:40027]	Homo sapiens	10.5064	-0.768848	1.07307	-0.716492	0.473687	0.829612
ANKRD65	protein_coding	ankyrin repeat domain 65 [Source:HGNC Symbol;Acc:HGNC:42950]	Homo sapiens	25.9366	-0.955497	0.860137	-1.11087	0.266626	0.691688
ANKRD7	protein_coding	ankyrin repeat domain 7 [Source:HGNC Symbol;Acc:HGNC:18588]	Homo sapiens	39.2063	1.21884	1.38546	0.879737	0.379002	0.77454
ANKRD9	protein_coding	ankyrin repeat domain 9 [Source:HGNC Symbol;Acc:HGNC:20096]	Homo sapiens	160.97	-0.963712	0.453986	-2.12278	0.0337725	0.340812
ANKS1A	protein_coding	ankyrin repeat and sterile alpha motif domain containing 1A [Source:HGNC Symbol;Acc:HGNC:20961]	Homo sapiens	540.244	-0.718696	0.358542	-2.0045	0.045017	0.378669
ANKS1B	protein_coding	ankyrin repeat and sterile alpha motif domain containing 1B [Source:HGNC Symbol;Acc:HGNC:24600]	Homo sapiens	40.8043	-0.546168	0.840551	-0.649774	0.515838	0.850159
ANKS3	protein_coding	ankyrin repeat and sterile alpha motif domain containing 3 [Source:HGNC Symbol;Acc:HGNC:29422]	Homo sapiens	395.135	-0.640024	0.444266	-1.44063	0.149688	0.577226
ANKS6	protein_coding	ankyrin repeat and sterile alpha motif domain containing 6 [Source:HGNC Symbol;Acc:HGNC:26724]	Homo sapiens	372.012	0.480131	0.402659	1.1924	0.233104	0.661539
ANKZF1	protein_coding	ankyrin repeat and zinc finger peptidyl tRNA hydrolase 1 [Source:HGNC Symbol;Acc:HGNC:25527]	Homo sapiens	410.946	0.106846	0.266447	0.401003	0.688418	0.916754
ANLN	protein_coding	anillin actin binding protein [Source:HGNC Symbol;Acc:HGNC:14082]	Homo sapiens	779.182	0.797734	0.47958	1.6634	0.0962325	0.489915
ANO1	protein_coding	anoctamin 1 [Source:HGNC Symbol;Acc:HGNC:21625]	Homo sapiens	107.56	-0.578107	0.722958	-0.799641	0.423919	0.803834
ANO10	protein_coding	anoctamin 10 [Source:HGNC Symbol;Acc:HGNC:25519]	Homo sapiens	278.17	0.50078	0.384705	1.30172	0.193011	0.626441
ANO2	protein_coding	anoctamin 2 [Source:HGNC Symbol;Acc:HGNC:1183]	Homo sapiens	33.2046	-0.187549	0.85476	-0.219417	0.826325	0.955883
ANO3	protein_coding	anoctamin 3 [Source:HGNC Symbol;Acc:HGNC:14004]	Homo sapiens	6.74117	1.93323	1.5343	1.26001	0.207666	0.64183
ANO5	protein_coding	anoctamin 5 [Source:HGNC Symbol;Acc:HGNC:27337]	Homo sapiens	1093.86	0.545761	0.774442	0.704716	0.480987	0.832975
ANO6	protein_coding	anoctamin 6 [Source:HGNC Symbol;Acc:HGNC:25240]	Homo sapiens	651.026	0.734201	0.384494	1.90953	0.0561942	0.409964
ANO7	protein_coding	anoctamin 7 [Source:HGNC Symbol;Acc:HGNC:31677]	Homo sapiens	79.519	0.451379	0.832882	0.541948	0.587854	0.882495
ANO8	protein_coding	anoctamin 8 [Source:HGNC Symbol;Acc:HGNC:29329]	Homo sapiens	426.029	-0.863418	0.442235	-1.9524	0.0508911	0.395544
ANO9	protein_coding	anoctamin 9 [Source:HGNC Symbol;Acc:HGNC:20679]	Homo sapiens	19.2346	0.861555	1.13057	0.762056	0.446026	0.81562
ANOS1	protein_coding	anosmin 1 [Source:HGNC Symbol;Acc:HGNC:6211]	Homo sapiens	119.83	0.761208	1.11612	0.682011	0.495232	0.840019
ANP32A	protein_coding	acidic nuclear phosphoprotein 32 family member A [Source:HGNC Symbol;Acc:HGNC:13233]	Homo sapiens	701.201	0.880535	0.512567	1.71789	0.0858164	0.471665
ANP32B	protein_coding	acidic nuclear phosphoprotein 32 family member B [Source:HGNC Symbol;Acc:HGNC:16677]	Homo sapiens	587.781	0.333081	0.461644	0.721512	0.470595	0.828594
ANP32E	protein_coding	acidic nuclear phosphoprotein 32 family member E [Source:HGNC Symbol;Acc:HGNC:16673]	Homo sapiens	354.748	1.1651	0.655153	1.77836	0.0753439	0.449779
ANPEP	protein_coding	alanyl aminopeptidase, membrane [Source:HGNC Symbol;Acc:HGNC:500]	Homo sapiens	1694.09	-0.373798	0.995102	-0.375638	0.707186	0.922548
ANTKMT	protein_coding	adenine nucleotide translocase lysine methyltransferase [Source:HGNC Symbol;Acc:HGNC:14152]	Homo sapiens	562.008	-0.880539	0.714354	-1.23264	0.217711	0.65037
ANTXR1	protein_coding	ANTXR cell adhesion molecule 1 [Source:HGNC Symbol;Acc:HGNC:21014]	Homo sapiens	2001.27	0.12584	0.337759	0.372574	0.709465	0.923517
ANTXR2	protein_coding	ANTXR cell adhesion molecule 2 [Source:HGNC Symbol;Acc:HGNC:21732]	Homo sapiens	693.358	0.247573	0.525486	0.471132	0.637547	0.89881
ANXA1	protein_coding	annexin A1 [Source:HGNC Symbol;Acc:HGNC:533]	Homo sapiens	3519.1	0.948678	0.526929	1.80039	0.071799	0.443323
ANXA10	protein_coding	annexin A10 [Source:HGNC Symbol;Acc:HGNC:534]	Homo sapiens	12.5158	1.39467	1.17756	1.18437	0.236266	0.664547
ANXA11	protein_coding	annexin A11 [Source:HGNC Symbol;Acc:HGNC:535]	Homo sapiens	552.795	-0.238526	0.392795	-0.607252	0.543683	0.861817
ANXA13	protein_coding	annexin A13 [Source:HGNC Symbol;Acc:HGNC:536]	Homo sapiens	6.15847	-1.33069	1.70389	-0.78097	0.43482	NA
ANXA2	protein_coding	annexin A2 [Source:HGNC Symbol;Acc:HGNC:537]	Homo sapiens	8757.89	0.672722	0.540124	1.2455	0.212949	0.64614
ANXA2R	protein_coding	annexin A2 receptor [Source:HGNC Symbol;Acc:HGNC:33463]	Homo sapiens	105.079	-0.139059	0.43238	-0.321612	0.747747	0.935765
ANXA3	protein_coding	annexin A3 [Source:HGNC Symbol;Acc:HGNC:541]	Homo sapiens	24.4702	-0.706161	1.56533	-0.451126	0.651899	0.904192
ANXA4	protein_coding	annexin A4 [Source:HGNC Symbol;Acc:HGNC:542]	Homo sapiens	223.679	0.327395	0.523674	0.625188	0.531848	0.856814
ANXA5	protein_coding	annexin A5 [Source:HGNC Symbol;Acc:HGNC:543]	Homo sapiens	6514.97	0.717943	0.415348	1.72854	0.0838921	0.46724
ANXA6	protein_coding	annexin A6 [Source:HGNC Symbol;Acc:HGNC:544]	Homo sapiens	2290.61	0.495285	0.450447	1.09954	0.271532	0.696396
ANXA7	protein_coding	annexin A7 [Source:HGNC Symbol;Acc:HGNC:545]	Homo sapiens	766.86	-0.0603454	0.481886	-0.125227	0.900344	0.974418
ANXA8	protein_coding	annexin A8 [Source:HGNC Symbol;Acc:HGNC:546]	Homo sapiens	4.95714	-0.209245	1.54541	-0.135398	0.892297	NA
ANXA8L1	protein_coding	annexin A8 like 1 [Source:HGNC Symbol;Acc:HGNC:23334]	Homo sapiens	8.96967	-0.120338	1.12715	-0.106763	0.914977	0.978642
ANXA9	protein_coding	annexin A9 [Source:HGNC Symbol;Acc:HGNC:547]	Homo sapiens	129.29	-1.1396	0.51121	-2.22923	0.0257989	0.312593
AOAH	protein_coding	acyloxyacyl hydrolase [Source:HGNC Symbol;Acc:HGNC:548]	Homo sapiens	130.11	-0.301202	0.693858	-0.434098	0.664217	0.908932
AOC1	protein_coding	amine oxidase copper containing 1 [Source:HGNC Symbol;Acc:HGNC:80]	Homo sapiens	13.1014	-0.780604	1.31686	-0.592777	0.553331	0.867208
AOC2	protein_coding	amine oxidase copper containing 2 [Source:HGNC Symbol;Acc:HGNC:549]	Homo sapiens	400.601	-0.669285	0.810802	-0.82546	0.40911	0.795747
AOC3	protein_coding	amine oxidase copper containing 3 [Source:HGNC Symbol;Acc:HGNC:550]	Homo sapiens	115.852	-1.02105	1.28988	-0.791587	0.428601	0.806136
AOPEP	protein_coding	aminopeptidase O (putative) [Source:HGNC Symbol;Acc:HGNC:1361]	Homo sapiens	1185.14	0.173577	0.568553	0.305296	0.760141	0.939365
AOX1	protein_coding	aldehyde oxidase 1 [Source:HGNC Symbol;Acc:HGNC:553]	Homo sapiens	18.9547	-1.38776	1.22312	-1.13461	0.256539	0.685149
AP1AR	protein_coding	adaptor related protein complex 1 associated regulatory protein [Source:HGNC Symbol;Acc:HGNC:28808]	Homo sapiens	126.793	0.657853	0.457963	1.43648	0.150867	0.578139
AP1B1	protein_coding	adaptor related protein complex 1 subunit beta 1 [Source:HGNC Symbol;Acc:HGNC:554]	Homo sapiens	1626.46	-0.17656	0.428849	-0.411706	0.680555	0.913969
AP1G1	protein_coding	adaptor related protein complex 1 subunit gamma 1 [Source:HGNC Symbol;Acc:HGNC:555]	Homo sapiens	758.939	0.683384	0.318031	2.1488	0.0316503	0.33524
AP1G2	protein_coding	adaptor related protein complex 1 subunit gamma 2 [Source:HGNC Symbol;Acc:HGNC:556]	Homo sapiens	572.123	-0.822987	0.65867	-1.24947	0.211494	0.644638
AP1M1	protein_coding	adaptor related protein complex 1 subunit mu 1 [Source:HGNC Symbol;Acc:HGNC:13667]	Homo sapiens	494.26	-0.287126	0.465308	-0.617066	0.537191	0.858931
AP1M2	protein_coding	adaptor related protein complex 1 subunit mu 2 [Source:HGNC Symbol;Acc:HGNC:558]	Homo sapiens	1.8986	4.09261	3.24311	1.26194	0.206971	NA
AP1S1	protein_coding	adaptor related protein complex 1 subunit sigma 1 [Source:HGNC Symbol;Acc:HGNC:559]	Homo sapiens	632.644	0.601847	0.522216	1.15249	0.249121	0.676853
AP1S2	protein_coding	adaptor related protein complex 1 subunit sigma 2 [Source:HGNC Symbol;Acc:HGNC:560]	Homo sapiens	399.197	0.072821	0.347098	0.209799	0.833824	0.957536
AP1S3	protein_coding	adaptor related protein complex 1 subunit sigma 3 [Source:HGNC Symbol;Acc:HGNC:18971]	Homo sapiens	16.6381	-0.588976	0.751648	-0.783579	0.433287	0.80857
AP2A1	protein_coding	adaptor related protein complex 2 subunit alpha 1 [Source:HGNC Symbol;Acc:HGNC:561]	Homo sapiens	941.809	-0.106636	0.372424	-0.28633	0.774625	0.943583
AP2B1	protein_coding	adaptor related protein complex 2 subunit beta 1 [Source:HGNC Symbol;Acc:HGNC:563]	Homo sapiens	972.785	0.437296	0.365132	1.19764	0.231058	0.659719
AP2M1	protein_coding	adaptor related protein complex 2 subunit mu 1 [Source:HGNC Symbol;Acc:HGNC:564]	Homo sapiens	2940.93	0.107141	0.406064	0.263853	0.791893	0.947231
AP2S1	protein_coding	adaptor related protein complex 2 subunit sigma 1 [Source:HGNC Symbol;Acc:HGNC:565]	Homo sapiens	1708.41	-0.20967	0.43293	-0.484306	0.628169	0.895773
AP3B1	protein_coding	adaptor related protein complex 3 subunit beta 1 [Source:HGNC Symbol;Acc:HGNC:566]	Homo sapiens	751.336	0.592576	0.458832	1.29149	0.196535	0.631269
AP3B2	protein_coding	adaptor related protein complex 3 subunit beta 2 [Source:HGNC Symbol;Acc:HGNC:567]	Homo sapiens	5.62056	-2.1402	2.16374	-0.989119	0.322605	NA
AP3D1	protein_coding	adaptor related protein complex 3 subunit delta 1 [Source:HGNC Symbol;Acc:HGNC:568]	Homo sapiens	1573.37	-0.428556	0.356152	-1.2033	0.228862	0.657955
AP3M1	protein_coding	adaptor related protein complex 3 subunit mu 1 [Source:HGNC Symbol;Acc:HGNC:569]	Homo sapiens	231.125	0.661691	0.494172	1.33899	0.180574	0.61227
AP3M2	protein_coding	adaptor related protein complex 3 subunit mu 2 [Source:HGNC Symbol;Acc:HGNC:570]	Homo sapiens	227.618	0.200822	0.376622	0.53322	0.593882	0.884321
AP3S1	protein_coding	adaptor related protein complex 3 subunit sigma 1 [Source:HGNC Symbol;Acc:HGNC:2013]	Homo sapiens	954.46	1.65208	0.580373	2.84659	0.00441905	0.15973
AP3S2	protein_coding	adaptor related protein complex 3 subunit sigma 2 [Source:HGNC Symbol;Acc:HGNC:571]	Homo sapiens	295.203	-0.528703	0.473338	-1.11697	0.264009	0.689708
AP4B1	protein_coding	adaptor related protein complex 4 subunit beta 1 [Source:HGNC Symbol;Acc:HGNC:572]	Homo sapiens	420.375	0.0580395	0.351738	0.165008	0.868938	0.966157
AP4E1	protein_coding	adaptor related protein complex 4 subunit epsilon 1 [Source:HGNC Symbol;Acc:HGNC:573]	Homo sapiens	288.027	0.0985685	0.424696	0.232092	0.816467	0.953913
AP4M1	protein_coding	adaptor related protein complex 4 subunit mu 1 [Source:HGNC Symbol;Acc:HGNC:574]	Homo sapiens	231.443	0.148028	0.563842	0.262535	0.792909	0.947613
AP4S1	protein_coding	adaptor related protein complex 4 subunit sigma 1 [Source:HGNC Symbol;Acc:HGNC:575]	Homo sapiens	163.391	-0.879577	0.717978	-1.22507	0.220547	0.652059
AP5B1	protein_coding	adaptor related protein complex 5 subunit beta 1 [Source:HGNC Symbol;Acc:HGNC:25104]	Homo sapiens	162.307	-0.171214	0.531643	-0.322048	0.747417	0.935765
AP5M1	protein_coding	adaptor related protein complex 5 subunit mu 1 [Source:HGNC Symbol;Acc:HGNC:20192]	Homo sapiens	163.732	0.585622	0.566091	1.0345	0.300902	0.720026
AP5S1	protein_coding	adaptor related protein complex 5 subunit sigma 1 [Source:HGNC Symbol;Acc:HGNC:15875]	Homo sapiens	185.799	0.0524285	0.332372	0.15774	0.874661	0.967966
AP5Z1	protein_coding	adaptor related protein complex 5 subunit zeta 1 [Source:HGNC Symbol;Acc:HGNC:22197]	Homo sapiens	481.85	-0.747783	0.469542	-1.59258	0.111255	0.517848
APAF1	protein_coding	apoptotic peptidase activating factor 1 [Source:HGNC Symbol;Acc:HGNC:576]	Homo sapiens	324.332	0.170296	0.293279	0.580663	0.561467	0.871989
APBA3	protein_coding	amyloid beta precursor protein binding family A member 3 [Source:HGNC Symbol;Acc:HGNC:580]	Homo sapiens	289.888	-0.0559417	0.439774	-0.127205	0.898778	0.974023
APBB1	protein_coding	amyloid beta precursor protein binding family B member 1 [Source:HGNC Symbol;Acc:HGNC:581]	Homo sapiens	327.414	0.237091	0.416538	0.569195	0.569224	0.876938
APBB1IP	protein_coding	amyloid beta precursor protein binding family B member 1 interacting protein [Source:HGNC Symbol;Acc:HGNC:17379]	Homo sapiens	122.45	-0.956423	0.652672	-1.4654	0.142813	0.566925
APBB2	protein_coding	amyloid beta precursor protein binding family B member 2 [Source:HGNC Symbol;Acc:HGNC:582]	Homo sapiens	670.203	0.232743	0.437246	0.532292	0.594524	0.884616
APBB3	protein_coding	amyloid beta precursor protein binding family B member 3 [Source:HGNC Symbol;Acc:HGNC:20708]	Homo sapiens	38.8998	0.574401	0.957383	0.59997	0.548526	0.864293
APC	protein_coding	APC regulator of WNT signaling pathway [Source:HGNC Symbol;Acc:HGNC:583]	Homo sapiens	316.687	0.669255	0.510531	1.3109	0.189892	0.622457
APC2	protein_coding	APC regulator of WNT signaling pathway 2 [Source:HGNC Symbol;Acc:HGNC:24036]	Homo sapiens	162.059	-0.85607	0.612426	-1.39783	0.162163	0.591257
APCDD1	protein_coding	APC down-regulated 1 [Source:HGNC Symbol;Acc:HGNC:15718]	Homo sapiens	373.513	1.54012	0.784098	1.96419	0.049508	0.392775
APCDD1L	protein_coding	APC down-regulated 1 like [Source:HGNC Symbol;Acc:HGNC:26892]	Homo sapiens	46.324	-0.901901	0.845407	-1.06682	0.286051	0.708465
APEH	protein_coding	acylaminoacyl-peptide hydrolase [Source:HGNC Symbol;Acc:HGNC:586]	Homo sapiens	786.186	0.128609	0.381439	0.337167	0.735991	0.931202
APELA	protein_coding	apelin receptor early endogenous ligand [Source:HGNC Symbol;Acc:HGNC:48925]	Homo sapiens	33.7041	-0.983028	1.3294	-0.739451	0.459633	0.823279
APEX1	protein_coding	apurinic/apyrimidinic endodeoxyribonuclease 1 [Source:HGNC Symbol;Acc:HGNC:587]	Homo sapiens	1602.09	0.0665945	0.284181	0.234338	0.814722	0.953909
APEX2	protein_coding	apurinic/apyrimidinic endodeoxyribonuclease 2 [Source:HGNC Symbol;Acc:HGNC:17889]	Homo sapiens	252.443	0.0488263	0.323667	0.150854	0.880091	0.969188
APH1A	protein_coding	aph-1 homolog A, gamma-secretase subunit [Source:HGNC Symbol;Acc:HGNC:29509]	Homo sapiens	1611.69	0.266385	0.338852	0.786138	0.431786	0.80777
APH1B	protein_coding	aph-1 homolog B, gamma-secretase subunit [Source:HGNC Symbol;Acc:HGNC:24080]	Homo sapiens	172.916	0.111996	0.371526	0.301449	0.763072	0.940193
API5	protein_coding	apoptosis inhibitor 5 [Source:HGNC Symbol;Acc:HGNC:594]	Homo sapiens	480.397	1.40722	0.574894	2.44778	0.0143738	0.252577
APIP	protein_coding	APAF1 interacting protein [Source:HGNC Symbol;Acc:HGNC:17581]	Homo sapiens	191.084	1.37031	0.594847	2.30363	0.0212434	0.290942
APLF	protein_coding	aprataxin and PNKP like factor [Source:HGNC Symbol;Acc:HGNC:28724]	Homo sapiens	71.5408	1.48177	0.478796	3.09479	0.00196951	0.11259
APLN	protein_coding	apelin [Source:HGNC Symbol;Acc:HGNC:16665]	Homo sapiens	331.598	-1.15428	0.692308	-1.6673	0.095455	0.488362
APLNR	protein_coding	apelin receptor [Source:HGNC Symbol;Acc:HGNC:339]	Homo sapiens	323.001	-0.273413	1.10082	-0.248373	0.803846	0.951031
APLP1	protein_coding	amyloid beta precursor like protein 1 [Source:HGNC Symbol;Acc:HGNC:597]	Homo sapiens	230.171	-0.872606	0.716503	-1.21787	0.223274	0.654119
APLP2	protein_coding	amyloid beta precursor like protein 2 [Source:HGNC Symbol;Acc:HGNC:598]	Homo sapiens	3442.46	0.269072	0.420148	0.640421	0.521899	0.852961
APMAP	protein_coding	adipocyte plasma membrane associated protein [Source:HGNC Symbol;Acc:HGNC:13238]	Homo sapiens	1438.51	-0.283256	0.457471	-0.619177	0.5358	0.858184
APOA1	protein_coding	apolipoprotein A1 [Source:HGNC Symbol;Acc:HGNC:600]	Homo sapiens	9.88186	0.261248	1.52995	0.170756	0.864416	0.965014
APOA5	protein_coding	apolipoprotein A5 [Source:HGNC Symbol;Acc:HGNC:17288]	Homo sapiens	2.05756	-3.49077	3.21543	-1.08563	0.277643	NA
APOBEC2	protein_coding	apolipoprotein B mRNA editing enzyme catalytic subunit 2 [Source:HGNC Symbol;Acc:HGNC:605]	Homo sapiens	151.231	-3.20008	0.948146	-3.3751	0.000737902	0.0657222
APOBEC3A	protein_coding	apolipoprotein B mRNA editing enzyme catalytic subunit 3A [Source:HGNC Symbol;Acc:HGNC:17343]	Homo sapiens	3.89349	2.05063	2.79833	0.732803	0.463678	NA
APOBEC3B	protein_coding	apolipoprotein B mRNA editing enzyme catalytic subunit 3B [Source:HGNC Symbol;Acc:HGNC:17352]	Homo sapiens	85.5241	0.969102	1.10529	0.876787	0.380602	0.776031
APOBEC3C	protein_coding	apolipoprotein B mRNA editing enzyme catalytic subunit 3C [Source:HGNC Symbol;Acc:HGNC:17353]	Homo sapiens	168.144	0.491336	0.576525	0.852238	0.394082	0.785726
APOBEC3D	protein_coding	apolipoprotein B mRNA editing enzyme catalytic subunit 3D [Source:HGNC Symbol;Acc:HGNC:17354]	Homo sapiens	39.4366	-0.234095	0.742349	-0.315344	0.752501	0.937714
APOBEC3F	protein_coding	apolipoprotein B mRNA editing enzyme catalytic subunit 3F [Source:HGNC Symbol;Acc:HGNC:17356]	Homo sapiens	74.2431	-0.217965	0.57209	-0.380998	0.703205	0.921506
APOBEC3G	protein_coding	apolipoprotein B mRNA editing enzyme catalytic subunit 3G [Source:HGNC Symbol;Acc:HGNC:17357]	Homo sapiens	117.158	0.808995	0.674469	1.19945	0.230351	0.659076
APOBEC4	protein_coding	apolipoprotein B mRNA editing enzyme catalytic polypeptide like 4 [Source:HGNC Symbol;Acc:HGNC:32152]	Homo sapiens	18.6272	-0.194552	1.14664	-0.169671	0.865269	0.965128
APOBR	protein_coding	apolipoprotein B receptor [Source:HGNC Symbol;Acc:HGNC:24087]	Homo sapiens	146.26	-0.633156	0.939128	-0.674196	0.500187	0.842098
APOC1	protein_coding	apolipoprotein C1 [Source:HGNC Symbol;Acc:HGNC:607]	Homo sapiens	841.894	-1.01919	0.629682	-1.61858	0.105538	0.506608
APOC2	protein_coding	apolipoprotein C2 [Source:HGNC Symbol;Acc:HGNC:609]	Homo sapiens	138.63	-1.02082	2.46442	-0.414223	0.678711	0.913832
APOC4-APOC2	protein_coding	APOC4-APOC2 readthrough (NMD candidate) [Source:HGNC Symbol;Acc:HGNC:44426]	Homo sapiens	27.1386	-2.6468	1.74055	-1.52067	0.128343	0.546345
APOD	protein_coding	apolipoprotein D [Source:HGNC Symbol;Acc:HGNC:612]	Homo sapiens	211.635	-2.02042	3.06134	-0.659978	0.509268	0.846455
APOE	protein_coding	apolipoprotein E [Source:HGNC Symbol;Acc:HGNC:613]	Homo sapiens	9000.78	-0.792096	0.774789	-1.02234	0.306621	0.724732
APOF	protein_coding	apolipoprotein F [Source:HGNC Symbol;Acc:HGNC:615]	Homo sapiens	1.69955	3.93131	3.24514	1.21144	0.225725	NA
APOL1	protein_coding	apolipoprotein L1 [Source:HGNC Symbol;Acc:HGNC:618]	Homo sapiens	380.958	0.578916	0.718598	0.805619	0.420463	0.802179
APOL2	protein_coding	apolipoprotein L2 [Source:HGNC Symbol;Acc:HGNC:619]	Homo sapiens	703.903	0.173665	0.360561	0.481651	0.630054	0.896439
APOL3	protein_coding	apolipoprotein L3 [Source:HGNC Symbol;Acc:HGNC:14868]	Homo sapiens	210.148	0.991861	0.898402	1.10403	0.269581	0.694457
APOL4	protein_coding	apolipoprotein L4 [Source:HGNC Symbol;Acc:HGNC:14867]	Homo sapiens	279.002	0.834764	0.530538	1.57343	0.115619	0.524598
APOL6	protein_coding	apolipoprotein L6 [Source:HGNC Symbol;Acc:HGNC:14870]	Homo sapiens	382.712	0.65973	0.544151	1.2124	0.225358	0.655615
APOLD1	protein_coding	apolipoprotein L domain containing 1 [Source:HGNC Symbol;Acc:HGNC:25268]	Homo sapiens	219.809	0.114801	0.554027	0.207211	0.835845	0.957754
APOO	protein_coding	apolipoprotein O [Source:HGNC Symbol;Acc:HGNC:28727]	Homo sapiens	209.6	0.926834	0.433166	2.13967	0.0323811	0.338009
APOOL	protein_coding	apolipoprotein O like [Source:HGNC Symbol;Acc:HGNC:24009]	Homo sapiens	210.072	0.983588	0.599175	1.64157	0.100679	0.498896
APP	protein_coding	amyloid beta precursor protein [Source:HGNC Symbol;Acc:HGNC:620]	Homo sapiens	6065.96	0.623915	0.386404	1.61467	0.106382	0.508046
APPBP2	protein_coding	amyloid beta precursor protein binding protein 2 [Source:HGNC Symbol;Acc:HGNC:622]	Homo sapiens	500.839	0.26775	0.30854	0.867797	0.385506	0.779375
APPL1	protein_coding	adaptor protein, phosphotyrosine interacting with PH domain and leucine zipper 1 [Source:HGNC Symbol;Acc:HGNC:24035]	Homo sapiens	329.291	0.637903	0.428112	1.49004	0.136214	0.557719
APPL2	protein_coding	adaptor protein, phosphotyrosine interacting with PH domain and leucine zipper 2 [Source:HGNC Symbol;Acc:HGNC:18242]	Homo sapiens	421.711	0.498991	0.382308	1.3052	0.191823	0.624598
APRT	protein_coding	adenine phosphoribosyltransferase [Source:HGNC Symbol;Acc:HGNC:626]	Homo sapiens	1693.39	0.328213	0.557655	0.58856	0.556156	0.868852
APTX	protein_coding	aprataxin [Source:HGNC Symbol;Acc:HGNC:15984]	Homo sapiens	341.536	0.717667	0.341966	2.09865	0.0358476	0.348259
AQP1	protein_coding	aquaporin 1 (Colton blood group) [Source:HGNC Symbol;Acc:HGNC:633]	Homo sapiens	1890.05	0.948042	0.676852	1.40066	0.161315	0.590158
AQP11	protein_coding	aquaporin 11 [Source:HGNC Symbol;Acc:HGNC:19940]	Homo sapiens	83.6031	-0.0704568	0.510942	-0.137896	0.890323	0.971435
AQP2	protein_coding	aquaporin 2 [Source:HGNC Symbol;Acc:HGNC:634]	Homo sapiens	1.21347	3.45105	3.25269	1.06098	0.288698	NA
AQP3	protein_coding	aquaporin 3 (Gill blood group) [Source:HGNC Symbol;Acc:HGNC:636]	Homo sapiens	62.9645	-0.431919	1.22881	-0.351493	0.725219	0.926784
AQP5	protein_coding	aquaporin 5 [Source:HGNC Symbol;Acc:HGNC:638]	Homo sapiens	10.5666	1.27151	2.52159	0.504249	0.614086	0.89198
AQP6	protein_coding	aquaporin 6 [Source:HGNC Symbol;Acc:HGNC:639]	Homo sapiens	11.2321	0.417207	0.89257	0.467422	0.640198	0.900186
AQP7	protein_coding	aquaporin 7 [Source:HGNC Symbol;Acc:HGNC:640]	Homo sapiens	3.77225	-2.0666	2.22499	-0.928812	0.352987	NA
AQP9	protein_coding	aquaporin 9 [Source:HGNC Symbol;Acc:HGNC:643]	Homo sapiens	12.8744	-1.08758	1.46316	-0.74331	0.457294	0.821622
AQR	protein_coding	aquarius intron-binding spliceosomal factor [Source:HGNC Symbol;Acc:HGNC:29513]	Homo sapiens	234.046	0.848273	0.391071	2.1691	0.0300749	0.328727
AR	protein_coding	androgen receptor [Source:HGNC Symbol;Acc:HGNC:644]	Homo sapiens	40.5294	-0.60798	0.999814	-0.608093	0.543126	0.861817
ARAF	protein_coding	A-Raf proto-oncogene, serine/threonine kinase [Source:HGNC Symbol;Acc:HGNC:646]	Homo sapiens	818.17	-0.18714	0.318521	-0.587527	0.55685	0.869309
ARAP1	protein_coding	ArfGAP with RhoGAP domain, ankyrin repeat and PH domain 1 [Source:HGNC Symbol;Acc:HGNC:16925]	Homo sapiens	1502.39	-0.490782	0.399439	-1.22868	0.219193	0.651824
ARAP2	protein_coding	ArfGAP with RhoGAP domain, ankyrin repeat and PH domain 2 [Source:HGNC Symbol;Acc:HGNC:16924]	Homo sapiens	35.8623	0.0696654	0.719764	0.0967891	0.922894	0.980811
ARAP3	protein_coding	ArfGAP with RhoGAP domain, ankyrin repeat and PH domain 3 [Source:HGNC Symbol;Acc:HGNC:24097]	Homo sapiens	271.707	-0.431579	0.545338	-0.791398	0.428712	0.806183
ARC	protein_coding	activity regulated cytoskeleton associated protein [Source:HGNC Symbol;Acc:HGNC:648]	Homo sapiens	19.141	-0.493779	0.959173	-0.514797	0.606695	0.888982
ARCN1	protein_coding	archain 1 [Source:HGNC Symbol;Acc:HGNC:649]	Homo sapiens	1849.81	0.853611	0.494275	1.727	0.0841682	0.46813
AREL1	protein_coding	apoptosis resistant E3 ubiquitin protein ligase 1 [Source:HGNC Symbol;Acc:HGNC:20363]	Homo sapiens	426.538	-0.0161848	0.407748	-0.0396932	0.968338	0.992009
ARF1	protein_coding	ADP ribosylation factor 1 [Source:HGNC Symbol;Acc:HGNC:652]	Homo sapiens	3451.14	0.729213	0.412594	1.76739	0.0771637	0.453252
ARF3	protein_coding	ADP ribosylation factor 3 [Source:HGNC Symbol;Acc:HGNC:654]	Homo sapiens	1354.5	0.157908	0.371133	0.425476	0.670489	0.911309
ARF4	protein_coding	ADP ribosylation factor 4 [Source:HGNC Symbol;Acc:HGNC:655]	Homo sapiens	3414.46	0.952001	0.395238	2.40868	0.0160104	0.263211
ARF5	protein_coding	ADP ribosylation factor 5 [Source:HGNC Symbol;Acc:HGNC:658]	Homo sapiens	1425.5	0.0954269	0.410568	0.232426	0.816207	0.953913
ARF6	protein_coding	ADP ribosylation factor 6 [Source:HGNC Symbol;Acc:HGNC:659]	Homo sapiens	571.684	-0.0361019	0.263712	-0.136899	0.891111	0.97154
ARFGAP1	protein_coding	ADP ribosylation factor GTPase activating protein 1 [Source:HGNC Symbol;Acc:HGNC:15852]	Homo sapiens	2354.62	-0.73055	0.368594	-1.98199	0.0474805	0.386005
ARFGAP2	protein_coding	ADP ribosylation factor GTPase activating protein 2 [Source:HGNC Symbol;Acc:HGNC:13504]	Homo sapiens	955.305	0.236787	0.341769	0.692826	0.488419	0.83604
ARFGAP3	protein_coding	ADP ribosylation factor GTPase activating protein 3 [Source:HGNC Symbol;Acc:HGNC:661]	Homo sapiens	891.292	1.23865	0.442885	2.79677	0.00516158	0.169345
ARFGEF1	protein_coding	ADP ribosylation factor guanine nucleotide exchange factor 1 [Source:HGNC Symbol;Acc:HGNC:15772]	Homo sapiens	682.443	0.745221	0.335617	2.22045	0.0263883	0.314417
ARFGEF2	protein_coding	ADP ribosylation factor guanine nucleotide exchange factor 2 [Source:HGNC Symbol;Acc:HGNC:15853]	Homo sapiens	588.475	0.504129	0.348052	1.44843	0.147496	0.574345
ARFGEF3	protein_coding	ARFGEF family member 3 [Source:HGNC Symbol;Acc:HGNC:21213]	Homo sapiens	72.5522	0.188429	0.750053	0.251221	0.801644	0.950242
ARFIP1	protein_coding	ADP ribosylation factor interacting protein 1 [Source:HGNC Symbol;Acc:HGNC:21496]	Homo sapiens	387.828	0.968148	0.432665	2.23764	0.0252447	0.309396
ARFIP2	protein_coding	ADP ribosylation factor interacting protein 2 [Source:HGNC Symbol;Acc:HGNC:17160]	Homo sapiens	836.811	0.322105	0.36557	0.881105	0.378261	0.7744
ARFRP1	protein_coding	ADP ribosylation factor related protein 1 [Source:HGNC Symbol;Acc:HGNC:662]	Homo sapiens	839.999	-0.862733	0.434369	-1.98617	0.0470141	0.384677
ARG1	protein_coding	arginase 1 [Source:HGNC Symbol;Acc:HGNC:663]	Homo sapiens	13.166	0.705663	1.44986	0.486713	0.626462	0.895604
ARG2	protein_coding	arginase 2 [Source:HGNC Symbol;Acc:HGNC:664]	Homo sapiens	120.36	0.520756	0.653013	0.797468	0.425179	0.804103
ARGLU1	protein_coding	arginine and glutamate rich 1 [Source:HGNC Symbol;Acc:HGNC:25482]	Homo sapiens	1599.38	0.305015	0.501355	0.608382	0.542934	0.861791
ARHGAP1	protein_coding	Rho GTPase activating protein 1 [Source:HGNC Symbol;Acc:HGNC:673]	Homo sapiens	818.393	0.47222	0.482419	0.978859	0.32765	0.742328
ARHGAP10	protein_coding	Rho GTPase activating protein 10 [Source:HGNC Symbol;Acc:HGNC:26099]	Homo sapiens	601.291	0.217199	0.400742	0.541991	0.587825	0.882495
ARHGAP12	protein_coding	Rho GTPase activating protein 12 [Source:HGNC Symbol;Acc:HGNC:16348]	Homo sapiens	360.144	-0.00470983	0.443377	-0.0106226	0.991525	0.997745
ARHGAP15	protein_coding	Rho GTPase activating protein 15 [Source:HGNC Symbol;Acc:HGNC:21030]	Homo sapiens	194.116	0.324149	0.606379	0.534565	0.592951	0.883881
ARHGAP17	protein_coding	Rho GTPase activating protein 17 [Source:HGNC Symbol;Acc:HGNC:18239]	Homo sapiens	540.239	-0.115366	0.334187	-0.345214	0.729934	0.928879
ARHGAP18	protein_coding	Rho GTPase activating protein 18 [Source:HGNC Symbol;Acc:HGNC:21035]	Homo sapiens	287.241	0.0124785	0.39628	0.0314891	0.974879	0.993522
ARHGAP19	protein_coding	Rho GTPase activating protein 19 [Source:HGNC Symbol;Acc:HGNC:23724]	Homo sapiens	106.581	0.167527	0.406896	0.411718	0.680546	0.913969
ARHGAP19-SLIT1	protein_coding	ARHGAP19-SLIT1 readthrough (NMD candidate) [Source:HGNC Symbol;Acc:HGNC:48348]	Homo sapiens	14.0174	-1.75502	2.16662	-0.810028	0.417924	0.80184
ARHGAP20	protein_coding	Rho GTPase activating protein 20 [Source:HGNC Symbol;Acc:HGNC:18357]	Homo sapiens	25.822	-0.155176	0.741992	-0.209134	0.834344	0.957536
ARHGAP21	protein_coding	Rho GTPase activating protein 21 [Source:HGNC Symbol;Acc:HGNC:23725]	Homo sapiens	672.607	0.062068	0.34866	0.178019	0.858708	0.963861
ARHGAP22	protein_coding	Rho GTPase activating protein 22 [Source:HGNC Symbol;Acc:HGNC:30320]	Homo sapiens	323.902	-0.139855	0.583225	-0.239796	0.810488	0.952377
ARHGAP24	protein_coding	Rho GTPase activating protein 24 [Source:HGNC Symbol;Acc:HGNC:25361]	Homo sapiens	171.244	0.771666	0.590149	1.30758	0.191016	0.623868
ARHGAP25	protein_coding	Rho GTPase activating protein 25 [Source:HGNC Symbol;Acc:HGNC:28951]	Homo sapiens	149.445	-0.570846	0.481546	-1.18544	0.235842	0.664196
ARHGAP26	protein_coding	Rho GTPase activating protein 26 [Source:HGNC Symbol;Acc:HGNC:17073]	Homo sapiens	163.881	-0.861795	0.495696	-1.73856	0.0821129	0.46309
ARHGAP28	protein_coding	Rho GTPase activating protein 28 [Source:HGNC Symbol;Acc:HGNC:25509]	Homo sapiens	544.458	1.11009	0.905595	1.22582	0.220267	0.652059
ARHGAP29	protein_coding	Rho GTPase activating protein 29 [Source:HGNC Symbol;Acc:HGNC:30207]	Homo sapiens	322.627	0.153313	0.551302	0.278093	0.780941	0.945521
ARHGAP30	protein_coding	Rho GTPase activating protein 30 [Source:HGNC Symbol;Acc:HGNC:27414]	Homo sapiens	194.339	-0.689818	0.607647	-1.13523	0.25628	0.684826
ARHGAP31	protein_coding	Rho GTPase activating protein 31 [Source:HGNC Symbol;Acc:HGNC:29216]	Homo sapiens	437.818	0.0730113	0.5005	0.145877	0.884019	0.97073
ARHGAP32	protein_coding	Rho GTPase activating protein 32 [Source:HGNC Symbol;Acc:HGNC:17399]	Homo sapiens	251.958	0.703201	0.541087	1.29961	0.193735	0.62696
ARHGAP33	protein_coding	Rho GTPase activating protein 33 [Source:HGNC Symbol;Acc:HGNC:23085]	Homo sapiens	360.823	-2.6149	0.774113	-3.37793	0.000730338	0.0656655
ARHGAP35	protein_coding	Rho GTPase activating protein 35 [Source:HGNC Symbol;Acc:HGNC:4591]	Homo sapiens	672.447	-0.0177042	0.295305	-0.0599521	0.952194	0.988326
ARHGAP36	protein_coding	Rho GTPase activating protein 36 [Source:HGNC Symbol;Acc:HGNC:26388]	Homo sapiens	4.08626	-5.79651	3.2034	-1.80949	0.0703752	NA
ARHGAP39	protein_coding	Rho GTPase activating protein 39 [Source:HGNC Symbol;Acc:HGNC:29351]	Homo sapiens	72.8405	-0.236015	0.760112	-0.3105	0.756181	0.938153
ARHGAP4	protein_coding	Rho GTPase activating protein 4 [Source:HGNC Symbol;Acc:HGNC:674]	Homo sapiens	743.613	-0.709949	0.729507	-0.973191	0.330459	0.744195
ARHGAP42	protein_coding	Rho GTPase activating protein 42 [Source:HGNC Symbol;Acc:HGNC:26545]	Homo sapiens	264.879	0.709951	0.512829	1.38438	0.166242	0.595264
ARHGAP44	protein_coding	Rho GTPase activating protein 44 [Source:HGNC Symbol;Acc:HGNC:29096]	Homo sapiens	95.2765	-0.599053	0.787324	-0.760872	0.446733	0.81623
ARHGAP45	protein_coding	Rho GTPase activating protein 45 [Source:HGNC Symbol;Acc:HGNC:17102]	Homo sapiens	408.007	-0.604552	0.570775	-1.05918	0.289519	0.711105
ARHGAP5	protein_coding	Rho GTPase activating protein 5 [Source:HGNC Symbol;Acc:HGNC:675]	Homo sapiens	503.934	1.15056	0.503819	2.28368	0.0223906	0.297208
ARHGAP6	protein_coding	Rho GTPase activating protein 6 [Source:HGNC Symbol;Acc:HGNC:676]	Homo sapiens	74.5665	-0.619388	0.665001	-0.931409	0.351642	0.75834
ARHGAP9	protein_coding	Rho GTPase activating protein 9 [Source:HGNC Symbol;Acc:HGNC:14130]	Homo sapiens	244.138	-0.485951	0.788943	-0.615952	0.537926	0.859283
ARHGDIA	protein_coding	Rho GDP dissociation inhibitor alpha [Source:HGNC Symbol;Acc:HGNC:678]	Homo sapiens	2772.7	-0.401302	0.466997	-0.859323	0.390162	0.783158
ARHGDIB	protein_coding	Rho GDP dissociation inhibitor beta [Source:HGNC Symbol;Acc:HGNC:679]	Homo sapiens	781.753	-0.351477	0.429364	-0.8186	0.413015	0.798364
ARHGDIG	protein_coding	Rho GDP dissociation inhibitor gamma [Source:HGNC Symbol;Acc:HGNC:680]	Homo sapiens	20.4587	2.09583	2.09243	1.00162	0.316526	0.734044
ARHGEF1	protein_coding	Rho guanine nucleotide exchange factor 1 [Source:HGNC Symbol;Acc:HGNC:681]	Homo sapiens	1288.98	-0.823334	0.389008	-2.11649	0.0343029	0.342431
ARHGEF10L	protein_coding	Rho guanine nucleotide exchange factor 10 like [Source:HGNC Symbol;Acc:HGNC:25540]	Homo sapiens	754.11	-0.906673	0.503702	-1.80002	0.0718575	0.443327
ARHGEF11	protein_coding	Rho guanine nucleotide exchange factor 11 [Source:HGNC Symbol;Acc:HGNC:14580]	Homo sapiens	850.649	-0.105872	0.438451	-0.241467	0.809193	0.952036
ARHGEF12	protein_coding	Rho guanine nucleotide exchange factor 12 [Source:HGNC Symbol;Acc:HGNC:14193]	Homo sapiens	1341.5	0.369811	0.408716	0.904812	0.365565	0.767653
ARHGEF15	protein_coding	Rho guanine nucleotide exchange factor 15 [Source:HGNC Symbol;Acc:HGNC:15590]	Homo sapiens	161.561	-0.622195	0.612021	-1.01662	0.309332	0.726719
ARHGEF16	protein_coding	Rho guanine nucleotide exchange factor 16 [Source:HGNC Symbol;Acc:HGNC:15515]	Homo sapiens	22.576	0.311955	0.901151	0.346174	0.729212	0.928528
ARHGEF17	protein_coding	Rho guanine nucleotide exchange factor 17 [Source:HGNC Symbol;Acc:HGNC:21726]	Homo sapiens	1049.37	-0.122702	0.527104	-0.232784	0.815929	0.953913
ARHGEF18	protein_coding	Rho/Rac guanine nucleotide exchange factor 18 [Source:HGNC Symbol;Acc:HGNC:17090]	Homo sapiens	596.602	0.290101	0.342814	0.846236	0.397421	0.788375
ARHGEF19	protein_coding	Rho guanine nucleotide exchange factor 19 [Source:HGNC Symbol;Acc:HGNC:26604]	Homo sapiens	543.465	-0.273227	0.525331	-0.520105	0.60299	0.887337
ARHGEF2	protein_coding	Rho/Rac guanine nucleotide exchange factor 2 [Source:HGNC Symbol;Acc:HGNC:682]	Homo sapiens	1446.15	-0.547409	0.425655	-1.28604	0.198429	0.632459
ARHGEF25	protein_coding	Rho guanine nucleotide exchange factor 25 [Source:HGNC Symbol;Acc:HGNC:30275]	Homo sapiens	396.24	-0.554252	0.69327	-0.799476	0.424015	0.803834
ARHGEF28	protein_coding	Rho guanine nucleotide exchange factor 28 [Source:HGNC Symbol;Acc:HGNC:30322]	Homo sapiens	55.4317	-0.1875	0.806235	-0.232563	0.816101	0.953913
ARHGEF3	protein_coding	Rho guanine nucleotide exchange factor 3 [Source:HGNC Symbol;Acc:HGNC:683]	Homo sapiens	224.445	-0.0489788	0.772485	-0.0634042	0.949445	0.98774
ARHGEF33	protein_coding	Rho guanine nucleotide exchange factor 33 [Source:HGNC Symbol;Acc:HGNC:37252]	Homo sapiens	31.5446	0.2743	0.886076	0.309567	0.75689	0.938423
ARHGEF35	protein_coding	Rho guanine nucleotide exchange factor 35 [Source:HGNC Symbol;Acc:HGNC:33846]	Homo sapiens	35.4867	-0.253076	0.680984	-0.371633	0.710166	0.923578
ARHGEF37	protein_coding	Rho guanine nucleotide exchange factor 37 [Source:HGNC Symbol;Acc:HGNC:34430]	Homo sapiens	39.8289	-0.522919	0.816274	-0.640616	0.521772	0.852919
ARHGEF38	protein_coding	Rho guanine nucleotide exchange factor 38 [Source:HGNC Symbol;Acc:HGNC:25968]	Homo sapiens	1.74749	0.901838	1.94062	0.464717	0.642134	NA
ARHGEF39	protein_coding	Rho guanine nucleotide exchange factor 39 [Source:HGNC Symbol;Acc:HGNC:25909]	Homo sapiens	161.449	0.320162	0.620975	0.51558	0.606148	0.888732
ARHGEF4	protein_coding	Rho guanine nucleotide exchange factor 4 [Source:HGNC Symbol;Acc:HGNC:684]	Homo sapiens	14.5387	0.822529	0.909622	0.904254	0.365861	0.767792
ARHGEF40	protein_coding	Rho guanine nucleotide exchange factor 40 [Source:HGNC Symbol;Acc:HGNC:25516]	Homo sapiens	956.388	-0.459418	0.563117	-0.815848	0.414587	0.799644
ARHGEF5	protein_coding	Rho guanine nucleotide exchange factor 5 [Source:HGNC Symbol;Acc:HGNC:13209]	Homo sapiens	52.9511	0.319567	0.706756	0.45216	0.651154	0.904005
ARHGEF6	protein_coding	Rac/Cdc42 guanine nucleotide exchange factor 6 [Source:HGNC Symbol;Acc:HGNC:685]	Homo sapiens	748.064	0.478201	0.431242	1.10889	0.267477	0.692483
ARHGEF7	protein_coding	Rho guanine nucleotide exchange factor 7 [Source:HGNC Symbol;Acc:HGNC:15607]	Homo sapiens	1025.61	-0.212666	0.335848	-0.633221	0.526589	0.854378
ARHGEF9	protein_coding	Cdc42 guanine nucleotide exchange factor 9 [Source:HGNC Symbol;Acc:HGNC:14561]	Homo sapiens	294.567	1.03269	0.509177	2.02815	0.0425451	0.37054
ARID1A	protein_coding	AT-rich interaction domain 1A [Source:HGNC Symbol;Acc:HGNC:11110]	Homo sapiens	793.629	-0.888921	0.460761	-1.92925	0.0537003	0.402312
ARID1B	protein_coding	AT-rich interaction domain 1B [Source:HGNC Symbol;Acc:HGNC:18040]	Homo sapiens	630.439	0.29438	0.345336	0.852445	0.393967	0.785698
ARID2	protein_coding	AT-rich interaction domain 2 [Source:HGNC Symbol;Acc:HGNC:18037]	Homo sapiens	364.927	0.834715	0.45922	1.81768	0.069113	0.437389
ARID3A	protein_coding	AT-rich interaction domain 3A [Source:HGNC Symbol;Acc:HGNC:3031]	Homo sapiens	192.913	-0.238179	0.470955	-0.505736	0.613042	0.891388
ARID3B	protein_coding	AT-rich interaction domain 3B [Source:HGNC Symbol;Acc:HGNC:14350]	Homo sapiens	125.105	-0.877039	0.53416	-1.6419	0.10061	0.498827
ARID4A	protein_coding	AT-rich interaction domain 4A [Source:HGNC Symbol;Acc:HGNC:9885]	Homo sapiens	145.737	0.153106	0.502122	0.304919	0.760428	0.939433
ARID4B	protein_coding	AT-rich interaction domain 4B [Source:HGNC Symbol;Acc:HGNC:15550]	Homo sapiens	836.656	0.0141715	0.511125	0.0277261	0.977881	0.994095
ARID5A	protein_coding	AT-rich interaction domain 5A [Source:HGNC Symbol;Acc:HGNC:17361]	Homo sapiens	343.138	-0.255054	0.445323	-0.572738	0.566822	0.875233
ARID5B	protein_coding	AT-rich interaction domain 5B [Source:HGNC Symbol;Acc:HGNC:17362]	Homo sapiens	241.181	-0.0643044	0.493979	-0.130176	0.896427	0.973357
ARIH1	protein_coding	ariadne RBR E3 ubiquitin protein ligase 1 [Source:HGNC Symbol;Acc:HGNC:689]	Homo sapiens	235.427	0.176482	0.369897	0.477111	0.633283	0.897232
ARIH2	protein_coding	ariadne RBR E3 ubiquitin protein ligase 2 [Source:HGNC Symbol;Acc:HGNC:690]	Homo sapiens	918.717	-0.105566	0.303902	-0.347369	0.728314	0.92803
ARL1	protein_coding	ADP ribosylation factor like GTPase 1 [Source:HGNC Symbol;Acc:HGNC:692]	Homo sapiens	426.411	1.27281	0.613657	2.07414	0.0380667	0.355855
ARL10	protein_coding	ADP ribosylation factor like GTPase 10 [Source:HGNC Symbol;Acc:HGNC:22042]	Homo sapiens	371.119	0.0337331	0.338594	0.0996271	0.92064	0.980295
ARL11	protein_coding	ADP ribosylation factor like GTPase 11 [Source:HGNC Symbol;Acc:HGNC:24046]	Homo sapiens	36.4733	-1.08919	0.915217	-1.19009	0.234011	0.662014
ARL13A	protein_coding	ADP ribosylation factor like GTPase 13A [Source:HGNC Symbol;Acc:HGNC:31709]	Homo sapiens	12.1159	-0.108378	1.11508	-0.0971929	0.922573	0.9807
ARL13B	protein_coding	ADP ribosylation factor like GTPase 13B [Source:HGNC Symbol;Acc:HGNC:25419]	Homo sapiens	114.146	0.405867	0.552569	0.734509	0.462638	0.824035
ARL14EP	protein_coding	ADP ribosylation factor like GTPase 14 effector protein [Source:HGNC Symbol;Acc:HGNC:26798]	Homo sapiens	293.266	1.10319	0.369732	2.98377	0.00284722	0.136
ARL15	protein_coding	ADP ribosylation factor like GTPase 15 [Source:HGNC Symbol;Acc:HGNC:25945]	Homo sapiens	473.58	0.600642	0.502626	1.19501	0.232084	0.660446
ARL16	protein_coding	ADP ribosylation factor like GTPase 16 [Source:HGNC Symbol;Acc:HGNC:27902]	Homo sapiens	481.177	0.0526907	0.39138	0.134628	0.892906	0.972177
ARL17B	protein_coding	ADP ribosylation factor like GTPase 17B [Source:HGNC Symbol;Acc:HGNC:32387]	Homo sapiens	203.184	-0.309959	0.624486	-0.496342	0.619653	0.893668
ARL2	protein_coding	ADP ribosylation factor like GTPase 2 [Source:HGNC Symbol;Acc:HGNC:693]	Homo sapiens	936.908	0.599485	0.44742	1.33987	0.180287	0.61162
ARL2BP	protein_coding	ADP ribosylation factor like GTPase 2 binding protein [Source:HGNC Symbol;Acc:HGNC:17146]	Homo sapiens	891.757	0.939353	0.516279	1.81947	0.0688401	0.436596
ARL3	protein_coding	ADP ribosylation factor like GTPase 3 [Source:HGNC Symbol;Acc:HGNC:694]	Homo sapiens	89.4532	0.437612	0.646173	0.677237	0.498256	0.841295
ARL4A	protein_coding	ADP ribosylation factor like GTPase 4A [Source:HGNC Symbol;Acc:HGNC:695]	Homo sapiens	312.462	1.13887	0.542983	2.09743	0.0359558	0.348426
ARL4C	protein_coding	ADP ribosylation factor like GTPase 4C [Source:HGNC Symbol;Acc:HGNC:698]	Homo sapiens	443.273	0.908645	0.585812	1.55109	0.120881	0.532657
ARL4D	protein_coding	ADP ribosylation factor like GTPase 4D [Source:HGNC Symbol;Acc:HGNC:656]	Homo sapiens	754.991	-0.192018	0.478748	-0.401083	0.688359	0.916754
ARL5A	protein_coding	ADP ribosylation factor like GTPase 5A [Source:HGNC Symbol;Acc:HGNC:696]	Homo sapiens	118.635	0.51819	1.28679	0.402699	0.68717	0.916207
ARL5B	protein_coding	ADP ribosylation factor like GTPase 5B [Source:HGNC Symbol;Acc:HGNC:23052]	Homo sapiens	238.781	1.23526	0.537235	2.2993	0.0214879	0.29282
ARL6	protein_coding	ADP ribosylation factor like GTPase 6 [Source:HGNC Symbol;Acc:HGNC:13210]	Homo sapiens	53.3726	2.08501	0.74362	2.80387	0.00504934	0.167663
ARL6IP1	protein_coding	ADP ribosylation factor like GTPase 6 interacting protein 1 [Source:HGNC Symbol;Acc:HGNC:697]	Homo sapiens	1953.64	0.835271	0.396906	2.10446	0.0353388	0.346109
ARL6IP4	protein_coding	ADP ribosylation factor like GTPase 6 interacting protein 4 [Source:HGNC Symbol;Acc:HGNC:18076]	Homo sapiens	1002.3	-0.215829	0.528239	-0.408582	0.682846	0.915287
ARL6IP5	protein_coding	ADP ribosylation factor like GTPase 6 interacting protein 5 [Source:HGNC Symbol;Acc:HGNC:16937]	Homo sapiens	1412.95	0.347961	0.48846	0.712363	0.47624	0.83084
ARL6IP6	protein_coding	ADP ribosylation factor like GTPase 6 interacting protein 6 [Source:HGNC Symbol;Acc:HGNC:24048]	Homo sapiens	273.068	-0.094042	0.32979	-0.285157	0.775524	0.943904
ARL8A	protein_coding	ADP ribosylation factor like GTPase 8A [Source:HGNC Symbol;Acc:HGNC:25192]	Homo sapiens	292.198	0.235116	0.391945	0.599869	0.548594	0.864293
ARL8B	protein_coding	ADP ribosylation factor like GTPase 8B [Source:HGNC Symbol;Acc:HGNC:25564]	Homo sapiens	557.72	0.431245	0.374337	1.15202	0.249312	0.676863
ARL9	protein_coding	ADP ribosylation factor like GTPase 9 [Source:HGNC Symbol;Acc:HGNC:23592]	Homo sapiens	14.0362	0.400009	1.49153	0.268187	0.788556	0.946892
ARMC1	protein_coding	armadillo repeat containing 1 [Source:HGNC Symbol;Acc:HGNC:17684]	Homo sapiens	551.624	1.12481	0.35332	3.18356	0.00145477	0.0936221
ARMC12	protein_coding	armadillo repeat containing 12 [Source:HGNC Symbol;Acc:HGNC:21099]	Homo sapiens	43.1062	-1.09328	0.837127	-1.30599	0.191556	0.624264
ARMC2	protein_coding	armadillo repeat containing 2 [Source:HGNC Symbol;Acc:HGNC:23045]	Homo sapiens	90.7269	-0.0424915	0.396359	-0.107205	0.914627	0.978641
ARMC5	protein_coding	armadillo repeat containing 5 [Source:HGNC Symbol;Acc:HGNC:25781]	Homo sapiens	328.399	-0.424595	0.443646	-0.957058	0.338538	0.749396
ARMC6	protein_coding	armadillo repeat containing 6 [Source:HGNC Symbol;Acc:HGNC:25049]	Homo sapiens	783.243	0.159817	0.448374	0.356437	0.721514	0.92615
ARMC7	protein_coding	armadillo repeat containing 7 [Source:HGNC Symbol;Acc:HGNC:26168]	Homo sapiens	203.188	-0.265789	0.415898	-0.639073	0.522776	0.853316
ARMC8	protein_coding	armadillo repeat containing 8 [Source:HGNC Symbol;Acc:HGNC:24999]	Homo sapiens	392.151	0.562102	0.372177	1.51031	0.130965	0.550608
ARMC9	protein_coding	armadillo repeat containing 9 [Source:HGNC Symbol;Acc:HGNC:20730]	Homo sapiens	198.469	0.563393	0.537991	1.04722	0.295	0.715026
ARMCX1	protein_coding	armadillo repeat containing X-linked 1 [Source:HGNC Symbol;Acc:HGNC:18073]	Homo sapiens	381.557	1.67536	0.65936	2.54089	0.0110571	0.229262
ARMCX2	protein_coding	armadillo repeat containing X-linked 2 [Source:HGNC Symbol;Acc:HGNC:16869]	Homo sapiens	407.222	1.81898	0.831744	2.18695	0.0287462	0.323531
ARMCX3	protein_coding	armadillo repeat containing X-linked 3 [Source:HGNC Symbol;Acc:HGNC:24065]	Homo sapiens	496.019	1.31532	0.529762	2.48285	0.0130336	0.244746
ARMCX4	protein_coding	armadillo repeat containing X-linked 4 [Source:HGNC Symbol;Acc:HGNC:28615]	Homo sapiens	241.072	0.660346	0.468777	1.40866	0.158937	0.587125
ARMCX5	protein_coding	armadillo repeat containing X-linked 5 [Source:HGNC Symbol;Acc:HGNC:25772]	Homo sapiens	191.93	0.534778	0.679397	0.787136	0.431202	0.807552
ARMCX5-GPRASP2	protein_coding	ARMCX5-GPRASP2 readthrough [Source:NCBI gene (formerly Entrezgene);Acc:100528062]	Homo sapiens	79.0349	-0.467518	1.12503	-0.41556	0.677732	0.913402
ARMCX6	protein_coding	armadillo repeat containing X-linked 6 [Source:HGNC Symbol;Acc:HGNC:26094]	Homo sapiens	476.181	1.43144	0.544356	2.62961	0.00854837	0.204998
ARMH1	protein_coding	armadillo like helical domain containing 1 [Source:HGNC Symbol;Acc:HGNC:34345]	Homo sapiens	22.1951	1.22165	0.988246	1.23618	0.216392	0.649125
ARMH3	protein_coding	armadillo like helical domain containing 3 [Source:HGNC Symbol;Acc:HGNC:25788]	Homo sapiens	295.321	-0.25186	0.389895	-0.645967	0.518301	0.85071
ARMH4	protein_coding	armadillo like helical domain containing 4 [Source:HGNC Symbol;Acc:HGNC:19846]	Homo sapiens	67.7623	0.651902	0.957224	0.681034	0.49585	0.840202
ARMT1	protein_coding	acidic residue methyltransferase 1 [Source:HGNC Symbol;Acc:HGNC:17872]	Homo sapiens	215.003	0.673629	0.418149	1.61098	0.107185	0.509562
ARNT	protein_coding	aryl hydrocarbon receptor nuclear translocator [Source:HGNC Symbol;Acc:HGNC:700]	Homo sapiens	1126	-0.0726253	0.914256	-0.0794365	0.936685	0.984611
ARNT2	protein_coding	aryl hydrocarbon receptor nuclear translocator 2 [Source:HGNC Symbol;Acc:HGNC:16876]	Homo sapiens	29.9146	1.44199	1.0886	1.32462	0.185296	0.617607
ARNTL	protein_coding	aryl hydrocarbon receptor nuclear translocator like [Source:HGNC Symbol;Acc:HGNC:701]	Homo sapiens	170.504	0.33494	0.65595	0.510618	0.609618	0.889921
ARNTL2	protein_coding	aryl hydrocarbon receptor nuclear translocator like 2 [Source:HGNC Symbol;Acc:HGNC:18984]	Homo sapiens	112.28	0.402539	0.699579	0.575402	0.565019	0.874111
ARPC1A	protein_coding	actin related protein 2/3 complex subunit 1A [Source:HGNC Symbol;Acc:HGNC:703]	Homo sapiens	1505.7	0.134487	0.567457	0.236999	0.812657	0.953435
ARPC1B	protein_coding	actin related protein 2/3 complex subunit 1B [Source:HGNC Symbol;Acc:HGNC:704]	Homo sapiens	2489.39	-0.342113	0.469295	-0.728994	0.466006	0.826124
ARPC2	protein_coding	actin related protein 2/3 complex subunit 2 [Source:HGNC Symbol;Acc:HGNC:705]	Homo sapiens	2582.45	0.189365	0.281264	0.673264	0.500779	0.842568
ARPC3	protein_coding	actin related protein 2/3 complex subunit 3 [Source:HGNC Symbol;Acc:HGNC:706]	Homo sapiens	1932.86	1.02355	0.505344	2.02545	0.0428212	0.371182
ARPC4	protein_coding	actin related protein 2/3 complex subunit 4 [Source:HGNC Symbol;Acc:HGNC:707]	Homo sapiens	1727.78	-0.117914	0.488312	-0.241472	0.809189	0.952036
ARPC5	protein_coding	actin related protein 2/3 complex subunit 5 [Source:HGNC Symbol;Acc:HGNC:708]	Homo sapiens	1207.76	0.916754	0.412313	2.22344	0.0261861	0.313769
ARPC5L	protein_coding	actin related protein 2/3 complex subunit 5 like [Source:HGNC Symbol;Acc:HGNC:23366]	Homo sapiens	300.277	-0.755289	0.430521	-1.75436	0.0793692	0.457883
ARPIN	protein_coding	actin related protein 2/3 complex inhibitor [Source:HGNC Symbol;Acc:HGNC:28782]	Homo sapiens	353.483	-0.478209	0.499984	-0.956449	0.338845	0.749575
ARPIN-AP3S2	protein_coding	ARPIN-AP3S2 readthrough [Source:HGNC Symbol;Acc:HGNC:38824]	Homo sapiens	56.0845	1.84271	1.6156	1.14057	0.254049	0.682587
ARPP19	protein_coding	cAMP regulated phosphoprotein 19 [Source:HGNC Symbol;Acc:HGNC:16967]	Homo sapiens	743.665	0.722986	0.442319	1.63454	0.102146	0.501025
ARPP21	protein_coding	cAMP regulated phosphoprotein 21 [Source:HGNC Symbol;Acc:HGNC:16968]	Homo sapiens	34.2194	-2.86219	1.13343	-2.52525	0.0115615	0.233039
ARR3	protein_coding	arrestin 3 [Source:HGNC Symbol;Acc:HGNC:710]	Homo sapiens	56.1381	0.829156	0.89995	0.921335	0.356875	0.762467
ARRB1	protein_coding	arrestin beta 1 [Source:HGNC Symbol;Acc:HGNC:711]	Homo sapiens	398.306	-0.585246	0.541702	-1.08038	0.279971	0.703072
ARRB2	protein_coding	arrestin beta 2 [Source:HGNC Symbol;Acc:HGNC:712]	Homo sapiens	408.984	-0.750903	0.416944	-1.80097	0.0717079	0.443168
ARRDC1	protein_coding	arrestin domain containing 1 [Source:HGNC Symbol;Acc:HGNC:28633]	Homo sapiens	312.051	-1.05934	0.418115	-2.53362	0.0112892	0.23081
ARRDC2	protein_coding	arrestin domain containing 2 [Source:HGNC Symbol;Acc:HGNC:25225]	Homo sapiens	413.883	-0.454853	0.426572	-1.0663	0.286289	0.708465
ARRDC3	protein_coding	arrestin domain containing 3 [Source:HGNC Symbol;Acc:HGNC:29263]	Homo sapiens	667.758	0.395221	0.545564	0.724426	0.468804	0.827557
ARRDC4	protein_coding	arrestin domain containing 4 [Source:HGNC Symbol;Acc:HGNC:28087]	Homo sapiens	351.393	-0.127602	0.645858	-0.197569	0.843382	0.959842
ARRDC5	protein_coding	arrestin domain containing 5 [Source:HGNC Symbol;Acc:HGNC:31407]	Homo sapiens	30.1501	-1.50822	0.939906	-1.60465	0.10857	0.512885
ARSA	protein_coding	arylsulfatase A [Source:HGNC Symbol;Acc:HGNC:713]	Homo sapiens	468.954	0.0788283	0.481296	0.163784	0.869901	0.966157
ARSB	protein_coding	arylsulfatase B [Source:HGNC Symbol;Acc:HGNC:714]	Homo sapiens	464.215	-0.0789474	0.423885	-0.186247	0.852251	0.961682
ARSD	protein_coding	arylsulfatase D [Source:HGNC Symbol;Acc:HGNC:717]	Homo sapiens	328.151	0.535784	0.497199	1.07761	0.28121	0.704221
ARSG	protein_coding	arylsulfatase G [Source:HGNC Symbol;Acc:HGNC:24102]	Homo sapiens	261.771	0.243881	0.371055	0.657262	0.511012	0.846967
ARSI	protein_coding	arylsulfatase family member I [Source:HGNC Symbol;Acc:HGNC:32521]	Homo sapiens	67.6495	1.30973	1.29628	1.01038	0.312316	0.729773
ARSJ	protein_coding	arylsulfatase family member J [Source:HGNC Symbol;Acc:HGNC:26286]	Homo sapiens	133.826	1.33526	0.65353	2.04315	0.041038	0.367601
ARSK	protein_coding	arylsulfatase family member K [Source:HGNC Symbol;Acc:HGNC:25239]	Homo sapiens	89.6157	0.924685	0.547901	1.68769	0.0914716	0.4819
ARSL	protein_coding	arylsulfatase L [Source:HGNC Symbol;Acc:HGNC:719]	Homo sapiens	110.293	0.167071	0.847996	0.197019	0.843813	0.95996
ART1	protein_coding	ADP-ribosyltransferase 1 [Source:HGNC Symbol;Acc:HGNC:723]	Homo sapiens	16.5993	-1.43147	1.1214	-1.2765	0.201777	0.636319
ART3	protein_coding	ADP-ribosyltransferase 3 (inactive) [Source:HGNC Symbol;Acc:HGNC:725]	Homo sapiens	12.7255	-2.87881	1.71421	-1.67939	0.0930769	0.485192
ART4	protein_coding	ADP-ribosyltransferase 4 (inactive) (Dombrock blood group) [Source:HGNC Symbol;Acc:HGNC:726]	Homo sapiens	3.0645	-0.235588	1.73546	-0.135749	0.89202	NA
ARTN	protein_coding	artemin [Source:HGNC Symbol;Acc:HGNC:727]	Homo sapiens	58.1376	-1.60892	0.836277	-1.9239	0.0543667	0.404712
ARV1	protein_coding	ARV1 homolog, fatty acid homeostasis modulator [Source:HGNC Symbol;Acc:HGNC:29561]	Homo sapiens	231.623	1.28066	0.523401	2.44681	0.0144129	0.252672
ARVCF	protein_coding	ARVCF delta catenin family member [Source:HGNC Symbol;Acc:HGNC:728]	Homo sapiens	275.174	-1.09973	0.739573	-1.48698	0.137021	0.559644
ARX	protein_coding	aristaless related homeobox [Source:HGNC Symbol;Acc:HGNC:18060]	Homo sapiens	5.35621	-1.83564	1.49857	-1.22493	0.220602	NA
AS3MT	protein_coding	arsenite methyltransferase [Source:HGNC Symbol;Acc:HGNC:17452]	Homo sapiens	60.9842	-3.09047	1.44501	-2.13872	0.0324585	0.338228
ASAH1	protein_coding	N-acylsphingosine amidohydrolase 1 [Source:HGNC Symbol;Acc:HGNC:735]	Homo sapiens	982.208	0.76457	0.385637	1.98261	0.0474106	0.385837
ASAH2	protein_coding	N-acylsphingosine amidohydrolase 2 [Source:HGNC Symbol;Acc:HGNC:18860]	Homo sapiens	19.0367	0.798028	1.14314	0.698101	0.485114	0.834622
ASAH2B	protein_coding	N-acylsphingosine amidohydrolase 2B [Source:HGNC Symbol;Acc:HGNC:23456]	Homo sapiens	40.3007	0.503125	0.603931	0.833084	0.404798	0.792785
ASAP1	protein_coding	ArfGAP with SH3 domain, ankyrin repeat and PH domain 1 [Source:HGNC Symbol;Acc:HGNC:2720]	Homo sapiens	357.226	0.334116	0.559673	0.596984	0.550518	0.865211
ASAP2	protein_coding	ArfGAP with SH3 domain, ankyrin repeat and PH domain 2 [Source:HGNC Symbol;Acc:HGNC:2721]	Homo sapiens	431.699	-0.143086	0.563603	-0.253877	0.799591	0.949519
ASAP3	protein_coding	ArfGAP with SH3 domain, ankyrin repeat and PH domain 3 [Source:HGNC Symbol;Acc:HGNC:14987]	Homo sapiens	911.494	-0.488242	0.403993	-1.20854	0.226839	0.65674
ASB1	protein_coding	ankyrin repeat and SOCS box containing 1 [Source:HGNC Symbol;Acc:HGNC:16011]	Homo sapiens	230.554	0.0541764	0.533994	0.101455	0.919189	0.979635
ASB10	protein_coding	ankyrin repeat and SOCS box containing 10 [Source:HGNC Symbol;Acc:HGNC:17185]	Homo sapiens	10.2338	-5.94159	2.55164	-2.32854	0.0198833	0.283816
ASB11	protein_coding	ankyrin repeat and SOCS box containing 11 [Source:HGNC Symbol;Acc:HGNC:17186]	Homo sapiens	5.27496	-1.9033	2.56626	-0.741663	0.458291	NA
ASB13	protein_coding	ankyrin repeat and SOCS box containing 13 [Source:HGNC Symbol;Acc:HGNC:19765]	Homo sapiens	170.52	-0.199313	0.492041	-0.405074	0.685423	0.915941
ASB14	protein_coding	ankyrin repeat and SOCS box containing 14 [Source:HGNC Symbol;Acc:HGNC:19766]	Homo sapiens	29.9255	0.292922	0.735091	0.398484	0.690274	0.917431
ASB15	protein_coding	ankyrin repeat and SOCS box containing 15 [Source:HGNC Symbol;Acc:HGNC:19767]	Homo sapiens	6.33325	-2.19435	2.01981	-1.08641	0.277297	0.70084
ASB16	protein_coding	ankyrin repeat and SOCS box containing 16 [Source:HGNC Symbol;Acc:HGNC:19768]	Homo sapiens	90.7031	-1.44301	0.443407	-3.25437	0.00113644	0.0825253
ASB18	protein_coding	ankyrin repeat and SOCS box containing 18 [Source:HGNC Symbol;Acc:HGNC:19770]	Homo sapiens	5.64583	-1.09533	2.201	-0.497651	0.61873	NA
ASB3	protein_coding	ankyrin repeat and SOCS box containing 3 [Source:HGNC Symbol;Acc:HGNC:16013]	Homo sapiens	214.55	1.05119	0.539579	1.94817	0.0513944	0.3969
ASB4	protein_coding	ankyrin repeat and SOCS box containing 4 [Source:HGNC Symbol;Acc:HGNC:16009]	Homo sapiens	7.94697	-6.75623	1.76763	-3.8222	0.000132268	0.0234839
ASB5	protein_coding	ankyrin repeat and SOCS box containing 5 [Source:HGNC Symbol;Acc:HGNC:17180]	Homo sapiens	142.967	-7.55673	1.34942	-5.59997	2.14386e-08	1.53605e-05
ASB6	protein_coding	ankyrin repeat and SOCS box containing 6 [Source:HGNC Symbol;Acc:HGNC:17181]	Homo sapiens	454.909	-0.498448	0.409723	-1.21655	0.223775	0.654232
ASB7	protein_coding	ankyrin repeat and SOCS box containing 7 [Source:HGNC Symbol;Acc:HGNC:17182]	Homo sapiens	192.749	0.118714	0.479479	0.24759	0.804452	0.951054
ASB8	protein_coding	ankyrin repeat and SOCS box containing 8 [Source:HGNC Symbol;Acc:HGNC:17183]	Homo sapiens	336.111	0.173915	0.481955	0.360853	0.71821	0.925245
ASB9	protein_coding	ankyrin repeat and SOCS box containing 9 [Source:HGNC Symbol;Acc:HGNC:17184]	Homo sapiens	19.0978	-0.250675	1.34353	-0.18658	0.85199	0.961655
ASCC1	protein_coding	activating signal cointegrator 1 complex subunit 1 [Source:HGNC Symbol;Acc:HGNC:24268]	Homo sapiens	257.708	0.818888	0.414833	1.97402	0.0483797	0.389672
ASCC2	protein_coding	activating signal cointegrator 1 complex subunit 2 [Source:HGNC Symbol;Acc:HGNC:24103]	Homo sapiens	1033.55	-0.487051	0.424419	-1.14757	0.251146	0.678564
ASCC3	protein_coding	activating signal cointegrator 1 complex subunit 3 [Source:HGNC Symbol;Acc:HGNC:18697]	Homo sapiens	324.683	0.62689	0.365734	1.71406	0.0865174	0.472956
ASCL1	protein_coding	achaete-scute family bHLH transcription factor 1 [Source:HGNC Symbol;Acc:HGNC:738]	Homo sapiens	9.78322	-1.68501	2.0703	-0.813894	0.415706	0.800381
ASCL2	protein_coding	achaete-scute family bHLH transcription factor 2 [Source:HGNC Symbol;Acc:HGNC:739]	Homo sapiens	16.1898	-0.897471	1.35851	-0.660628	0.508851	0.846455
ASDURF	protein_coding	ASNSD1 upstream open reading frame [Source:HGNC Symbol;Acc:HGNC:53619]	Homo sapiens	90.389	-0.0340526	1.30822	-0.0260298	0.979234	0.994408
ASF1A	protein_coding	anti-silencing function 1A histone chaperone [Source:HGNC Symbol;Acc:HGNC:20995]	Homo sapiens	117.337	0.535426	0.583325	0.917886	0.358679	0.763238
ASF1B	protein_coding	anti-silencing function 1B histone chaperone [Source:HGNC Symbol;Acc:HGNC:20996]	Homo sapiens	497.394	0.72984	0.497834	1.46603	0.14264	0.566659
ASGR1	protein_coding	asialoglycoprotein receptor 1 [Source:HGNC Symbol;Acc:HGNC:742]	Homo sapiens	21.2314	-0.748885	0.826482	-0.906111	0.364877	0.767508
ASH1L	protein_coding	ASH1 like histone lysine methyltransferase [Source:HGNC Symbol;Acc:HGNC:19088]	Homo sapiens	818.395	0.57871	0.418222	1.38374	0.166438	0.595264
ASH2L	protein_coding	ASH2 like, histone lysine methyltransferase complex subunit [Source:HGNC Symbol;Acc:HGNC:744]	Homo sapiens	269.496	0.392394	0.387559	1.01248	0.31131	0.728597
ASIC1	protein_coding	acid sensing ion channel subunit 1 [Source:HGNC Symbol;Acc:HGNC:100]	Homo sapiens	76.016	-0.383727	0.69697	-0.550565	0.581932	0.881004
ASIC2	protein_coding	acid sensing ion channel subunit 2 [Source:HGNC Symbol;Acc:HGNC:99]	Homo sapiens	4.4394	0.476676	2.07211	0.230044	0.818058	NA
ASIC3	protein_coding	acid sensing ion channel subunit 3 [Source:HGNC Symbol;Acc:HGNC:101]	Homo sapiens	67.1846	0.145018	0.815019	0.177932	0.858776	0.963861
ASIC4	protein_coding	acid sensing ion channel subunit family member 4 [Source:HGNC Symbol;Acc:HGNC:21263]	Homo sapiens	11.3343	-0.630469	1.38069	-0.456634	0.647934	0.902967
ASIP	protein_coding	agouti signaling protein [Source:HGNC Symbol;Acc:HGNC:745]	Homo sapiens	67.2564	0.0243864	0.912953	0.0267115	0.97869	0.994236
ASL	protein_coding	argininosuccinate lyase [Source:HGNC Symbol;Acc:HGNC:746]	Homo sapiens	546.317	-0.184828	0.459671	-0.402087	0.68762	0.916445
ASNS	protein_coding	asparagine synthetase (glutamine-hydrolyzing) [Source:HGNC Symbol;Acc:HGNC:753]	Homo sapiens	475.064	1.54031	0.88157	1.74723	0.080597	0.459956
ASNSD1	protein_coding	asparagine synthetase domain containing 1 [Source:HGNC Symbol;Acc:HGNC:24910]	Homo sapiens	405.291	0.962779	0.483572	1.99098	0.0464836	0.384092
ASPA	protein_coding	aspartoacylase [Source:HGNC Symbol;Acc:HGNC:756]	Homo sapiens	34.2129	2.3733	1.24357	1.90846	0.0563321	0.410379
ASPDH	protein_coding	aspartate dehydrogenase domain containing [Source:HGNC Symbol;Acc:HGNC:33856]	Homo sapiens	28.9737	-0.389625	1.16707	-0.333848	0.738495	0.932315
ASPG	protein_coding	asparaginase [Source:HGNC Symbol;Acc:HGNC:20123]	Homo sapiens	51.6776	-2.15255	1.40283	-1.53443	NA	NA
ASPH	protein_coding	aspartate beta-hydroxylase [Source:HGNC Symbol;Acc:HGNC:757]	Homo sapiens	3130.64	0.629113	0.528135	1.1912	0.233576	0.661633
ASPHD1	protein_coding	aspartate beta-hydroxylase domain containing 1 [Source:HGNC Symbol;Acc:HGNC:27380]	Homo sapiens	46.4129	1.89852	0.855991	2.21792	0.0265606	0.314813
ASPHD2	protein_coding	aspartate beta-hydroxylase domain containing 2 [Source:HGNC Symbol;Acc:HGNC:30437]	Homo sapiens	50.5611	0.132093	0.642079	0.205727	0.837004	0.958077
ASPM	protein_coding	assembly factor for spindle microtubules [Source:HGNC Symbol;Acc:HGNC:19048]	Homo sapiens	481.243	1.5514	0.570302	2.72031	0.00652207	0.183174
ASPN	protein_coding	asporin [Source:HGNC Symbol;Acc:HGNC:14872]	Homo sapiens	861.491	8.84263	3.08854	2.86304	NA	NA
ASPRV1	protein_coding	aspartic peptidase retroviral like 1 [Source:HGNC Symbol;Acc:HGNC:26321]	Homo sapiens	316.15	0.292891	0.536476	0.545952	0.585099	0.881384
ASPSCR1	protein_coding	ASPSCR1 tether for SLC2A4, UBX domain containing [Source:HGNC Symbol;Acc:HGNC:13825]	Homo sapiens	980.985	-0.57202	0.401638	-1.42422	0.154383	0.581227
ASRGL1	protein_coding	asparaginase and isoaspartyl peptidase 1 [Source:HGNC Symbol;Acc:HGNC:16448]	Homo sapiens	79.2861	-0.409697	0.787607	-0.52018	0.602938	0.887337
ASS1	protein_coding	argininosuccinate synthase 1 [Source:HGNC Symbol;Acc:HGNC:758]	Homo sapiens	539.131	1.46374	0.668868	2.18839	0.0286414	0.323461
ASTE1	protein_coding	asteroid homolog 1 [Source:HGNC Symbol;Acc:HGNC:25021]	Homo sapiens	179.716	1.07943	0.464515	2.32378	0.0201371	0.284878
ASTL	protein_coding	astacin like metalloendopeptidase [Source:HGNC Symbol;Acc:HGNC:31704]	Homo sapiens	7.90686	-0.234595	1.25388	-0.187095	0.851586	0.961571
ASTN1	protein_coding	astrotactin 1 [Source:HGNC Symbol;Acc:HGNC:773]	Homo sapiens	9.96003	0.207364	2.11631	0.0979839	NA	NA
ASTN2	protein_coding	astrotactin 2 [Source:HGNC Symbol;Acc:HGNC:17021]	Homo sapiens	140.26	0.757179	0.446828	1.69456	0.0901581	0.479465
ASXL1	protein_coding	ASXL transcriptional regulator 1 [Source:HGNC Symbol;Acc:HGNC:18318]	Homo sapiens	1263.61	-0.0141167	0.329611	-0.0428285	0.965838	0.991321
ASXL2	protein_coding	ASXL transcriptional regulator 2 [Source:HGNC Symbol;Acc:HGNC:23805]	Homo sapiens	208.015	0.333705	0.272739	1.22354	0.221128	0.65255
ASXL3	protein_coding	ASXL transcriptional regulator 3 [Source:HGNC Symbol;Acc:HGNC:29357]	Homo sapiens	7.36606	0.0828098	2.11124	0.0392233	0.968712	0.992161
ATAD1	protein_coding	ATPase family AAA domain containing 1 [Source:HGNC Symbol;Acc:HGNC:25903]	Homo sapiens	300.813	0.543291	0.456786	1.18938	0.234291	0.662456
ATAD2	protein_coding	ATPase family AAA domain containing 2 [Source:HGNC Symbol;Acc:HGNC:30123]	Homo sapiens	727.746	0.678227	0.443035	1.53087	0.125802	0.541822
ATAD2B	protein_coding	ATPase family AAA domain containing 2B [Source:HGNC Symbol;Acc:HGNC:29230]	Homo sapiens	387.372	0.114401	0.316805	0.361109	0.718018	0.925245
ATAD3A	protein_coding	ATPase family AAA domain containing 3A [Source:HGNC Symbol;Acc:HGNC:25567]	Homo sapiens	993.788	-0.0261684	0.525412	-0.0498055	0.960277	0.989891
ATAD3B	protein_coding	ATPase family AAA domain containing 3B [Source:HGNC Symbol;Acc:HGNC:24007]	Homo sapiens	898.753	-0.991355	0.526327	-1.88353	0.0596279	0.419165
ATAD3C	protein_coding	ATPase family AAA domain containing 3C [Source:HGNC Symbol;Acc:HGNC:32151]	Homo sapiens	28.934	0.900785	1.16592	0.772593	0.439763	0.811696
ATAD5	protein_coding	ATPase family AAA domain containing 5 [Source:HGNC Symbol;Acc:HGNC:25752]	Homo sapiens	181.745	-0.116669	0.581717	-0.20056	0.841043	0.959245
ATE1	protein_coding	arginyltransferase 1 [Source:HGNC Symbol;Acc:HGNC:782]	Homo sapiens	278.467	0.215769	0.412037	0.523665	0.600512	0.886609
ATF1	protein_coding	activating transcription factor 1 [Source:HGNC Symbol;Acc:HGNC:783]	Homo sapiens	200.659	0.947655	0.484081	1.95764	0.0502726	0.395156
ATF2	protein_coding	activating transcription factor 2 [Source:HGNC Symbol;Acc:HGNC:784]	Homo sapiens	493.28	0.889194	0.350674	2.53567	0.0112231	0.230379
ATF3	protein_coding	activating transcription factor 3 [Source:HGNC Symbol;Acc:HGNC:785]	Homo sapiens	87.4083	0.269145	0.638642	0.421433	0.673439	0.912322
ATF4	protein_coding	activating transcription factor 4 [Source:HGNC Symbol;Acc:HGNC:786]	Homo sapiens	3947.08	0.920589	0.41588	2.2136	0.0268566	0.315898
ATF5	protein_coding	activating transcription factor 5 [Source:HGNC Symbol;Acc:HGNC:790]	Homo sapiens	156.034	-0.817579	0.358174	-2.28263	0.0224522	0.297474
ATF6	protein_coding	activating transcription factor 6 [Source:HGNC Symbol;Acc:HGNC:791]	Homo sapiens	426.545	1.02631	0.441637	2.32389	0.0201316	0.284878
ATF7	protein_coding	activating transcription factor 7 [Source:HGNC Symbol;Acc:HGNC:792]	Homo sapiens	345.84	-0.449624	0.465842	-0.965185	0.334452	0.746477
ATF7IP	protein_coding	activating transcription factor 7 interacting protein [Source:HGNC Symbol;Acc:HGNC:20092]	Homo sapiens	647.305	-0.0636749	0.261767	-0.243251	0.807811	0.951802
ATF7IP2	protein_coding	activating transcription factor 7 interacting protein 2 [Source:HGNC Symbol;Acc:HGNC:20397]	Homo sapiens	229.246	0.912905	0.557032	1.63887	0.10124	0.499659
ATG10	protein_coding	autophagy related 10 [Source:HGNC Symbol;Acc:HGNC:20315]	Homo sapiens	51.9266	-0.0511764	0.553117	-0.0925236	0.926282	0.981749
ATG101	protein_coding	autophagy related 101 [Source:HGNC Symbol;Acc:HGNC:25679]	Homo sapiens	764.165	-0.0576718	0.296808	-0.194307	0.845936	0.960555
ATG12	protein_coding	autophagy related 12 [Source:HGNC Symbol;Acc:HGNC:588]	Homo sapiens	224.613	1.26415	0.472239	2.67693	0.00743003	0.19429
ATG13	protein_coding	autophagy related 13 [Source:HGNC Symbol;Acc:HGNC:29091]	Homo sapiens	760.778	0.670959	0.465197	1.44231	0.149215	0.576708
ATG14	protein_coding	autophagy related 14 [Source:HGNC Symbol;Acc:HGNC:19962]	Homo sapiens	281.112	-0.418788	0.455308	-0.91979	0.357683	0.762628
ATG16L1	protein_coding	autophagy related 16 like 1 [Source:HGNC Symbol;Acc:HGNC:21498]	Homo sapiens	343.437	-0.0790283	0.344125	-0.22965	0.818364	0.954412
ATG16L2	protein_coding	autophagy related 16 like 2 [Source:HGNC Symbol;Acc:HGNC:25464]	Homo sapiens	741.546	-0.671671	0.581561	-1.15495	0.248112	0.676089
ATG2A	protein_coding	autophagy related 2A [Source:HGNC Symbol;Acc:HGNC:29028]	Homo sapiens	355.492	-0.708521	0.436538	-1.62304	0.10458	0.505193
ATG2B	protein_coding	autophagy related 2B [Source:HGNC Symbol;Acc:HGNC:20187]	Homo sapiens	345.458	0.314263	0.444971	0.706254	0.48003	0.83285
ATG3	protein_coding	autophagy related 3 [Source:HGNC Symbol;Acc:HGNC:20962]	Homo sapiens	469.213	0.768067	0.445571	1.72378	0.084747	0.46901
ATG4A	protein_coding	autophagy related 4A cysteine peptidase [Source:HGNC Symbol;Acc:HGNC:16489]	Homo sapiens	188.56	1.47106	0.631716	2.32868	0.0198761	0.283816
ATG4B	protein_coding	autophagy related 4B cysteine peptidase [Source:HGNC Symbol;Acc:HGNC:20790]	Homo sapiens	648.189	-0.140516	0.417211	-0.336798	0.736269	0.931408
ATG4C	protein_coding	autophagy related 4C cysteine peptidase [Source:HGNC Symbol;Acc:HGNC:16040]	Homo sapiens	197.383	1.07551	0.492476	2.18388	0.0289709	0.324108
ATG4D	protein_coding	autophagy related 4D cysteine peptidase [Source:HGNC Symbol;Acc:HGNC:20789]	Homo sapiens	424.743	0.483061	0.381321	1.26681	0.205224	0.639739
ATG5	protein_coding	autophagy related 5 [Source:HGNC Symbol;Acc:HGNC:589]	Homo sapiens	240.444	0.71703	0.383724	1.86861	0.061677	0.422846
ATG7	protein_coding	autophagy related 7 [Source:HGNC Symbol;Acc:HGNC:16935]	Homo sapiens	612.296	-0.425021	0.402171	-1.05682	0.290595	0.712382
ATG9A	protein_coding	autophagy related 9A [Source:HGNC Symbol;Acc:HGNC:22408]	Homo sapiens	350.287	0.0492854	0.516346	0.0954503	0.923957	0.980976
ATG9B	protein_coding	autophagy related 9B [Source:HGNC Symbol;Acc:HGNC:21899]	Homo sapiens	19.5695	0.522799	0.880343	0.593858	0.552607	0.866804
ATIC	protein_coding	5-aminoimidazole-4-carboxamide ribonucleotide formyltransferase/IMP cyclohydrolase [Source:HGNC Symbol;Acc:HGNC:794]	Homo sapiens	820.768	-1.08991	0.724112	-1.50517	0.132279	0.552382
ATL1	protein_coding	atlastin GTPase 1 [Source:HGNC Symbol;Acc:HGNC:11231]	Homo sapiens	80.762	0.87177	0.811926	1.07371	0.282954	0.705679
ATL2	protein_coding	atlastin GTPase 2 [Source:HGNC Symbol;Acc:HGNC:24047]	Homo sapiens	458.251	0.55308	0.344982	1.60322	0.108887	0.513109
ATL3	protein_coding	atlastin GTPase 3 [Source:HGNC Symbol;Acc:HGNC:24526]	Homo sapiens	948.109	0.7783	0.459317	1.69447	0.0901756	0.479465
ATM	protein_coding	ATM serine/threonine kinase [Source:HGNC Symbol;Acc:HGNC:795]	Homo sapiens	1315.14	0.927823	0.547238	1.69546	0.0899873	0.47905
ATMIN	protein_coding	ATM interactor [Source:HGNC Symbol;Acc:HGNC:29034]	Homo sapiens	334.096	0.771214	0.452916	1.70277	0.0886102	0.476673
ATN1	protein_coding	atrophin 1 [Source:HGNC Symbol;Acc:HGNC:3033]	Homo sapiens	1284.4	-2.05568	0.618707	-3.32254	NA	NA
ATOH7	protein_coding	atonal bHLH transcription factor 7 [Source:HGNC Symbol;Acc:HGNC:13907]	Homo sapiens	4.67527	-0.661438	2.27348	-0.290936	0.7711	NA
ATOH8	protein_coding	atonal bHLH transcription factor 8 [Source:HGNC Symbol;Acc:HGNC:24126]	Homo sapiens	101.912	0.952809	0.677562	1.40623	0.159655	0.588048
ATOX1	protein_coding	antioxidant 1 copper chaperone [Source:HGNC Symbol;Acc:HGNC:798]	Homo sapiens	1712.56	0.526662	0.378007	1.39326	0.163541	0.59279
ATP10A	protein_coding	ATPase phospholipid transporting 10A (putative) [Source:HGNC Symbol;Acc:HGNC:13542]	Homo sapiens	246.928	0.791397	0.842271	0.939599	0.347423	0.755182
ATP10B	protein_coding	ATPase phospholipid transporting 10B (putative) [Source:HGNC Symbol;Acc:HGNC:13543]	Homo sapiens	1.68848	-0.276174	1.89204	-0.145966	0.883948	NA
ATP10D	protein_coding	ATPase phospholipid transporting 10D (putative) [Source:HGNC Symbol;Acc:HGNC:13549]	Homo sapiens	478.669	0.604369	0.466007	1.29691	0.194662	0.628066
ATP11A	protein_coding	ATPase phospholipid transporting 11A [Source:HGNC Symbol;Acc:HGNC:13552]	Homo sapiens	567.555	-0.421251	0.421593	-0.99919	0.317703	0.735504
ATP11B	protein_coding	ATPase phospholipid transporting 11B (putative) [Source:HGNC Symbol;Acc:HGNC:13553]	Homo sapiens	377.347	0.518169	0.46096	1.12411	0.260968	0.687635
ATP11C	protein_coding	ATPase phospholipid transporting 11C [Source:HGNC Symbol;Acc:HGNC:13554]	Homo sapiens	563.193	0.973268	0.617126	1.5771	0.114773	0.524131
ATP13A1	protein_coding	ATPase 13A1 [Source:HGNC Symbol;Acc:HGNC:24215]	Homo sapiens	1095.39	-0.437403	0.360393	-1.21368	0.224869	0.655077
ATP13A2	protein_coding	ATPase cation transporting 13A2 [Source:HGNC Symbol;Acc:HGNC:30213]	Homo sapiens	584.922	-0.94782	0.441069	-2.14892	0.0316409	0.33524
ATP13A3	protein_coding	ATPase 13A3 [Source:HGNC Symbol;Acc:HGNC:24113]	Homo sapiens	1098.27	0.466676	0.370699	1.25891	0.208064	0.642096
ATP13A4	protein_coding	ATPase 13A4 [Source:HGNC Symbol;Acc:HGNC:25422]	Homo sapiens	3.44027	1.12158	1.69714	0.660866	0.508698	NA
ATP1A1	protein_coding	ATPase Na+/K+ transporting subunit alpha 1 [Source:HGNC Symbol;Acc:HGNC:799]	Homo sapiens	4251.38	0.37808	0.372834	1.01407	0.31055	0.727869
ATP1A2	protein_coding	ATPase Na+/K+ transporting subunit alpha 2 [Source:HGNC Symbol;Acc:HGNC:800]	Homo sapiens	190.4	-5.99585	2.22878	-2.69019	0.0071412	0.190918
ATP1A3	protein_coding	ATPase Na+/K+ transporting subunit alpha 3 [Source:HGNC Symbol;Acc:HGNC:801]	Homo sapiens	16.6046	4.15046	1.95732	2.12049	0.0339651	0.341459
ATP1A4	protein_coding	ATPase Na+/K+ transporting subunit alpha 4 [Source:HGNC Symbol;Acc:HGNC:14073]	Homo sapiens	3.20367	-4.20499	2.5491	-1.6496	0.0990251	NA
ATP1B1	protein_coding	ATPase Na+/K+ transporting subunit beta 1 [Source:HGNC Symbol;Acc:HGNC:804]	Homo sapiens	623.295	0.669643	0.508701	1.31638	0.188047	0.621146
ATP1B2	protein_coding	ATPase Na+/K+ transporting subunit beta 2 [Source:HGNC Symbol;Acc:HGNC:805]	Homo sapiens	30.0983	-2.19454	1.73483	-1.26499	0.205876	0.640374
ATP1B3	protein_coding	ATPase Na+/K+ transporting subunit beta 3 [Source:HGNC Symbol;Acc:HGNC:806]	Homo sapiens	1490.73	1.11798	0.408459	2.73707	0.00619894	0.180016
ATP1B4	protein_coding	ATPase Na+/K+ transporting family member beta 4 [Source:HGNC Symbol;Acc:HGNC:808]	Homo sapiens	19.2145	-8.02755	2.59465	-3.09389	0.00197552	0.112734
ATP2A1	protein_coding	ATPase sarcoplasmic/endoplasmic reticulum Ca2+ transporting 1 [Source:HGNC Symbol;Acc:HGNC:811]	Homo sapiens	354.303	-3.24945	0.641077	-5.06874	4.00449e-07	0.000226514
ATP2A2	protein_coding	ATPase sarcoplasmic/endoplasmic reticulum Ca2+ transporting 2 [Source:HGNC Symbol;Acc:HGNC:812]	Homo sapiens	1702.17	-0.348305	0.409629	-0.850293	0.395162	0.786567
ATP2A3	protein_coding	ATPase sarcoplasmic/endoplasmic reticulum Ca2+ transporting 3 [Source:HGNC Symbol;Acc:HGNC:813]	Homo sapiens	82.358	0.166172	0.61965	0.268171	0.788568	0.946892
ATP2B1	protein_coding	ATPase plasma membrane Ca2+ transporting 1 [Source:HGNC Symbol;Acc:HGNC:814]	Homo sapiens	842.21	0.915457	0.420629	2.1764	0.0295255	0.32707
ATP2B2	protein_coding	ATPase plasma membrane Ca2+ transporting 2 [Source:HGNC Symbol;Acc:HGNC:815]	Homo sapiens	13.8147	-1.03059	1.19316	-0.863752	0.387724	0.780763
ATP2B3	protein_coding	ATPase plasma membrane Ca2+ transporting 3 [Source:HGNC Symbol;Acc:HGNC:816]	Homo sapiens	6.71775	2.56392	1.24957	2.05184	0.0401851	0.364253
ATP2B4	protein_coding	ATPase plasma membrane Ca2+ transporting 4 [Source:HGNC Symbol;Acc:HGNC:817]	Homo sapiens	902.336	0.39959	0.347432	1.15012	0.250093	0.677819
ATP2C1	protein_coding	ATPase secretory pathway Ca2+ transporting 1 [Source:HGNC Symbol;Acc:HGNC:13211]	Homo sapiens	1020.57	0.627254	0.399603	1.56969	0.116487	0.525536
ATP2C2	protein_coding	ATPase secretory pathway Ca2+ transporting 2 [Source:HGNC Symbol;Acc:HGNC:29103]	Homo sapiens	37.0363	0.642803	0.713147	0.901362	0.367396	0.768718
ATP4A	protein_coding	ATPase H+/K+ transporting subunit alpha [Source:HGNC Symbol;Acc:HGNC:819]	Homo sapiens	22.6883	1.29949	1.41275	0.919831	0.357661	0.762628
ATP5F1A	protein_coding	ATP synthase F1 subunit alpha [Source:HGNC Symbol;Acc:HGNC:823]	Homo sapiens	2621.76	0.778333	0.535257	1.45413	0.14591	0.571344
ATP5F1B	protein_coding	ATP synthase F1 subunit beta [Source:HGNC Symbol;Acc:HGNC:830]	Homo sapiens	7084.95	0.772884	0.454656	1.69993	0.089144	0.476963
ATP5F1C	protein_coding	ATP synthase F1 subunit gamma [Source:HGNC Symbol;Acc:HGNC:833]	Homo sapiens	1464.04	0.71425	0.351033	2.03471	0.0418798	0.36885
ATP5F1D	protein_coding	ATP synthase F1 subunit delta [Source:HGNC Symbol;Acc:HGNC:837]	Homo sapiens	854.698	-0.377705	0.519536	-0.727006	0.467223	0.826623
ATP5F1E	protein_coding	ATP synthase F1 subunit epsilon [Source:HGNC Symbol;Acc:HGNC:838]	Homo sapiens	578.897	0.669582	0.477153	1.40329	0.160532	0.589152
ATP5IF1	protein_coding	ATP synthase inhibitory factor subunit 1 [Source:HGNC Symbol;Acc:HGNC:871]	Homo sapiens	1412.08	0.00244034	0.340014	0.00717718	0.994273	0.99861
ATP5MC1	protein_coding	ATP synthase membrane subunit c locus 1 [Source:HGNC Symbol;Acc:HGNC:841]	Homo sapiens	1374.15	0.593251	0.566928	1.04643	0.295362	0.715194
ATP5MC2	protein_coding	ATP synthase membrane subunit c locus 2 [Source:HGNC Symbol;Acc:HGNC:842]	Homo sapiens	1904.32	0.224039	0.632131	0.354419	0.723025	0.926458
ATP5MC3	protein_coding	ATP synthase membrane subunit c locus 3 [Source:HGNC Symbol;Acc:HGNC:843]	Homo sapiens	560.442	0.661406	0.337897	1.95742	0.0502984	0.395156
ATP5ME	protein_coding	ATP synthase membrane subunit e [Source:HGNC Symbol;Acc:HGNC:846]	Homo sapiens	3636	0.643192	0.583969	1.10142	0.270716	0.69552
ATP5MF	protein_coding	ATP synthase membrane subunit f [Source:HGNC Symbol;Acc:HGNC:848]	Homo sapiens	2950.55	0.881763	0.521723	1.6901	0.0910092	0.480887
ATP5MG	protein_coding	ATP synthase membrane subunit g [Source:HGNC Symbol;Acc:HGNC:14247]	Homo sapiens	972.138	0.678775	0.520329	1.30451	0.19206	0.624989
ATP5MGL	protein_coding	ATP synthase membrane subunit g like [Source:HGNC Symbol;Acc:HGNC:13213]	Homo sapiens	41.88	-0.389796	0.62938	-0.619333	0.535697	0.858184
ATP5MJ	protein_coding	ATP synthase membrane subunit j [Source:HGNC Symbol;Acc:HGNC:1188]	Homo sapiens	1192.57	0.67959	0.434545	1.56391	0.117838	0.527671
ATP5MK	protein_coding	ATP synthase membrane subunit k [Source:HGNC Symbol;Acc:HGNC:30889]	Homo sapiens	944.959	0.850757	0.53139	1.601	0.109376	0.513767
ATP5PB	protein_coding	ATP synthase peripheral stalk-membrane subunit b [Source:HGNC Symbol;Acc:HGNC:840]	Homo sapiens	464.928	0.560071	0.451518	1.24042	0.214821	0.647959
ATP5PD	protein_coding	ATP synthase peripheral stalk subunit d [Source:HGNC Symbol;Acc:HGNC:845]	Homo sapiens	2479.7	0.566094	0.429026	1.31949	0.187007	0.619487
ATP5PF	protein_coding	ATP synthase peripheral stalk subunit F6 [Source:HGNC Symbol;Acc:HGNC:847]	Homo sapiens	829.225	0.730889	0.435875	1.67683	0.0935754	0.485839
ATP5PO	protein_coding	ATP synthase peripheral stalk subunit OSCP [Source:HGNC Symbol;Acc:HGNC:850]	Homo sapiens	1945.72	1.18128	0.393827	2.99949	0.00270431	0.13211
ATP6	protein_coding	mitochondrially encoded ATP synthase membrane subunit 6 [Source:HGNC Symbol;Acc:HGNC:7414]	Homo sapiens	4794.19	-1.29845	0.430888	-3.01342	0.00258321	0.128333
ATP6AP1	protein_coding	ATPase H+ transporting accessory protein 1 [Source:HGNC Symbol;Acc:HGNC:868]	Homo sapiens	2397.54	0.500522	0.461158	1.08536	0.277764	0.701381
ATP6AP2	protein_coding	ATPase H+ transporting accessory protein 2 [Source:HGNC Symbol;Acc:HGNC:18305]	Homo sapiens	1711.2	0.583583	0.333072	1.75212	0.0797526	0.458357
ATP6V0A1	protein_coding	ATPase H+ transporting V0 subunit a1 [Source:HGNC Symbol;Acc:HGNC:865]	Homo sapiens	481.155	-0.542467	0.412296	-1.31572	0.188267	0.621184
ATP6V0A2	protein_coding	ATPase H+ transporting V0 subunit a2 [Source:HGNC Symbol;Acc:HGNC:18481]	Homo sapiens	212.032	0.595767	0.471682	1.26307	0.206564	0.640946
ATP6V0B	protein_coding	ATPase H+ transporting V0 subunit b [Source:HGNC Symbol;Acc:HGNC:861]	Homo sapiens	5116.51	-0.122297	0.306286	-0.399291	0.689679	0.917251
ATP6V0C	protein_coding	ATPase H+ transporting V0 subunit c [Source:HGNC Symbol;Acc:HGNC:855]	Homo sapiens	1193.99	-0.195761	0.577061	-0.339237	0.734431	0.930799
ATP6V0D1	protein_coding	ATPase H+ transporting V0 subunit d1 [Source:HGNC Symbol;Acc:HGNC:13724]	Homo sapiens	1308.02	0.0645333	0.400302	0.161211	0.871927	0.967072
ATP6V0D2	protein_coding	ATPase H+ transporting V0 subunit d2 [Source:HGNC Symbol;Acc:HGNC:18266]	Homo sapiens	376.766	0.0205465	0.859436	0.0239069	0.980927	0.99478
ATP6V0E1	protein_coding	ATPase H+ transporting V0 subunit e1 [Source:HGNC Symbol;Acc:HGNC:863]	Homo sapiens	2044.52	0.544854	0.429046	1.26992	0.204113	0.63912
ATP6V0E2	protein_coding	ATPase H+ transporting V0 subunit e2 [Source:HGNC Symbol;Acc:HGNC:21723]	Homo sapiens	309.532	0.742316	0.879033	0.844468	0.398408	0.788743
ATP6V1A	protein_coding	ATPase H+ transporting V1 subunit A [Source:HGNC Symbol;Acc:HGNC:851]	Homo sapiens	1243.96	0.209562	0.388316	0.53967	0.589424	0.882864
ATP6V1B1	protein_coding	ATPase H+ transporting V1 subunit B1 [Source:HGNC Symbol;Acc:HGNC:853]	Homo sapiens	95.0052	0.147368	0.676902	0.21771	0.827655	0.955979
ATP6V1B2	protein_coding	ATPase H+ transporting V1 subunit B2 [Source:HGNC Symbol;Acc:HGNC:854]	Homo sapiens	864.818	-0.157818	0.446416	-0.353523	0.723697	0.926505
ATP6V1C1	protein_coding	ATPase H+ transporting V1 subunit C1 [Source:HGNC Symbol;Acc:HGNC:856]	Homo sapiens	623.114	0.521027	0.354568	1.46947	0.141705	0.565456
ATP6V1C2	protein_coding	ATPase H+ transporting V1 subunit C2 [Source:HGNC Symbol;Acc:HGNC:18264]	Homo sapiens	24.2581	-0.0359205	0.591895	-0.0606872	0.951608	0.988261
ATP6V1D	protein_coding	ATPase H+ transporting V1 subunit D [Source:HGNC Symbol;Acc:HGNC:13527]	Homo sapiens	502.894	0.241265	0.478903	0.503787	0.614411	0.892134
ATP6V1E1	protein_coding	ATPase H+ transporting V1 subunit E1 [Source:HGNC Symbol;Acc:HGNC:857]	Homo sapiens	1510.51	0.539639	0.420011	1.28482	0.198855	0.632858
ATP6V1E2	protein_coding	ATPase H+ transporting V1 subunit E2 [Source:HGNC Symbol;Acc:HGNC:18125]	Homo sapiens	42.9498	-0.106869	0.68466	-0.156091	0.875962	0.968345
ATP6V1F	protein_coding	ATPase H+ transporting V1 subunit F [Source:HGNC Symbol;Acc:HGNC:16832]	Homo sapiens	1367.26	0.312592	0.482763	0.647507	0.517304	0.850433
ATP6V1FNB	protein_coding	ATP6V1F neighbor [Source:HGNC Symbol;Acc:HGNC:52392]	Homo sapiens	42.4853	-0.381755	0.520031	-0.734101	0.462887	0.824035
ATP6V1G1	protein_coding	ATPase H+ transporting V1 subunit G1 [Source:HGNC Symbol;Acc:HGNC:864]	Homo sapiens	1528.48	0.358437	0.358975	0.998502	0.318036	0.735666
ATP6V1H	protein_coding	ATPase H+ transporting V1 subunit H [Source:HGNC Symbol;Acc:HGNC:18303]	Homo sapiens	1082.23	0.00971172	0.440622	0.0220409	0.982415	0.995199
ATP7A	protein_coding	ATPase copper transporting alpha [Source:HGNC Symbol;Acc:HGNC:869]	Homo sapiens	214.203	1.27234	0.467752	2.7201	0.00652612	0.183174
ATP7B	protein_coding	ATPase copper transporting beta [Source:HGNC Symbol;Acc:HGNC:870]	Homo sapiens	104.697	0.148899	0.567398	0.262424	0.792995	0.947613
ATP8	protein_coding	mitochondrially encoded ATP synthase membrane subunit 8 [Source:HGNC Symbol;Acc:HGNC:7415]	Homo sapiens	733.351	-1.57512	0.400921	-3.92875	8.53881e-05	0.0183539
ATP8A1	protein_coding	ATPase phospholipid transporting 8A1 [Source:HGNC Symbol;Acc:HGNC:13531]	Homo sapiens	257.901	-1.56979	0.761473	-2.06152	0.0392539	0.360018
ATP8B1	protein_coding	ATPase phospholipid transporting 8B1 [Source:HGNC Symbol;Acc:HGNC:3706]	Homo sapiens	258.001	-0.259689	0.564166	-0.460305	0.645297	0.902006
ATP8B2	protein_coding	ATPase phospholipid transporting 8B2 [Source:HGNC Symbol;Acc:HGNC:13534]	Homo sapiens	1664.97	-0.294579	0.584706	-0.503806	0.614397	0.892134
ATP8B3	protein_coding	ATPase phospholipid transporting 8B3 [Source:HGNC Symbol;Acc:HGNC:13535]	Homo sapiens	61.3171	2.15605	0.849636	2.53762	0.0111611	0.229939
ATP8B4	protein_coding	ATPase phospholipid transporting 8B4 (putative) [Source:HGNC Symbol;Acc:HGNC:13536]	Homo sapiens	109.017	-0.0132708	0.539828	-0.0245834	0.980387	0.994709
ATP9A	protein_coding	ATPase phospholipid transporting 9A (putative) [Source:HGNC Symbol;Acc:HGNC:13540]	Homo sapiens	446.287	0.192545	0.609036	0.316147	0.751891	0.93764
ATP9B	protein_coding	ATPase phospholipid transporting 9B (putative) [Source:HGNC Symbol;Acc:HGNC:13541]	Homo sapiens	356.905	0.00195563	0.475697	0.00411108	0.99672	0.999284
ATPAF1	protein_coding	ATP synthase mitochondrial F1 complex assembly factor 1 [Source:HGNC Symbol;Acc:HGNC:18803]	Homo sapiens	314.643	0.37124	0.439771	0.844165	0.398577	0.788949
ATPAF2	protein_coding	ATP synthase mitochondrial F1 complex assembly factor 2 [Source:HGNC Symbol;Acc:HGNC:18802]	Homo sapiens	548.718	-0.306415	0.635872	-0.481882	0.62989	0.896324
ATPSCKMT	protein_coding	ATP synthase c subunit lysine N-methyltransferase [Source:HGNC Symbol;Acc:HGNC:27029]	Homo sapiens	311.17	0.692277	0.324873	2.13091	0.0330963	0.339947
ATR	protein_coding	ATR serine/threonine kinase [Source:HGNC Symbol;Acc:HGNC:882]	Homo sapiens	277.735	0.955444	0.430282	2.22051	0.0263843	0.314417
ATRAID	protein_coding	all-trans retinoic acid induced differentiation factor [Source:HGNC Symbol;Acc:HGNC:24090]	Homo sapiens	397.437	0.937689	0.524534	1.78766	0.0738308	0.447152
ATRIP	protein_coding	ATR interacting protein [Source:HGNC Symbol;Acc:HGNC:33499]	Homo sapiens	139.791	-0.211892	0.497918	-0.425556	0.670431	0.911309
ATRN	protein_coding	attractin [Source:HGNC Symbol;Acc:HGNC:885]	Homo sapiens	709.108	0.883073	0.31193	2.831	0.00464031	0.16227
ATRNL1	protein_coding	attractin like 1 [Source:HGNC Symbol;Acc:HGNC:29063]	Homo sapiens	32.2945	0.412264	1.19392	0.345304	NA	NA
ATRX	protein_coding	ATRX chromatin remodeler [Source:HGNC Symbol;Acc:HGNC:886]	Homo sapiens	666.53	0.735186	0.513181	1.43261	0.15197	0.579371
ATXN1	protein_coding	ataxin 1 [Source:HGNC Symbol;Acc:HGNC:10548]	Homo sapiens	419.647	0.406175	0.47637	0.852646	0.393856	0.785665
ATXN10	protein_coding	ataxin 10 [Source:HGNC Symbol;Acc:HGNC:10549]	Homo sapiens	662.466	1.2132	0.460418	2.635	0.00841381	0.204584
ATXN1L	protein_coding	ataxin 1 like [Source:HGNC Symbol;Acc:HGNC:33279]	Homo sapiens	325.451	0.0182352	0.414739	0.043968	0.96493	0.991215
ATXN2	protein_coding	ataxin 2 [Source:HGNC Symbol;Acc:HGNC:10555]	Homo sapiens	661.319	-0.0628782	0.368988	-0.170407	0.86469	0.965014
ATXN2L	protein_coding	ataxin 2 like [Source:HGNC Symbol;Acc:HGNC:31326]	Homo sapiens	1285.28	-0.114077	0.399248	-0.285729	0.775086	0.943779
ATXN3	protein_coding	ataxin 3 [Source:HGNC Symbol;Acc:HGNC:7106]	Homo sapiens	203.657	-0.0937486	0.514921	-0.182064	0.855532	0.963064
ATXN7	protein_coding	ataxin 7 [Source:HGNC Symbol;Acc:HGNC:10560]	Homo sapiens	348.279	0.0355607	0.374357	0.0949913	0.924322	0.981099
ATXN7L1	protein_coding	ataxin 7 like 1 [Source:HGNC Symbol;Acc:HGNC:22210]	Homo sapiens	228.237	0.0614337	0.376979	0.162963	0.870547	0.966402
ATXN7L2	protein_coding	ataxin 7 like 2 [Source:HGNC Symbol;Acc:HGNC:28713]	Homo sapiens	194.453	-0.869089	0.473533	-1.83533	0.0664568	0.432352
ATXN7L3	protein_coding	ataxin 7 like 3 [Source:HGNC Symbol;Acc:HGNC:25416]	Homo sapiens	927.303	-0.217676	0.403576	-0.539367	0.589634	0.882928
ATXN7L3B	protein_coding	ataxin 7 like 3B [Source:HGNC Symbol;Acc:HGNC:37931]	Homo sapiens	395.024	0.542915	0.484213	1.12123	0.262189	0.688062
AUH	protein_coding	AU RNA binding methylglutaconyl-CoA hydratase [Source:HGNC Symbol;Acc:HGNC:890]	Homo sapiens	351.127	0.0125561	0.384407	0.0326635	0.973943	0.992992
AUNIP	protein_coding	aurora kinase A and ninein interacting protein [Source:HGNC Symbol;Acc:HGNC:28363]	Homo sapiens	118.029	0.50557	0.447737	1.12917	0.258827	0.686563
AUP1	protein_coding	AUP1 lipid droplet regulating VLDL assembly factor [Source:HGNC Symbol;Acc:HGNC:891]	Homo sapiens	2576.94	0.237384	0.32739	0.725078	0.468404	0.827477
AURKA	protein_coding	aurora kinase A [Source:HGNC Symbol;Acc:HGNC:11393]	Homo sapiens	437.08	0.675608	0.42864	1.57617	0.114988	0.524131
AURKAIP1	protein_coding	aurora kinase A interacting protein 1 [Source:HGNC Symbol;Acc:HGNC:24114]	Homo sapiens	2208.26	-0.00140662	0.423206	-0.00332373	0.997348	0.999456
AURKB	protein_coding	aurora kinase B [Source:HGNC Symbol;Acc:HGNC:11390]	Homo sapiens	766.748	-0.385202	0.582159	-0.661679	0.508177	0.846325
AURKC	protein_coding	aurora kinase C [Source:HGNC Symbol;Acc:HGNC:11391]	Homo sapiens	44.3546	-2.48317	1.17194	-2.11885	0.0341033	0.342043
AUTS2	protein_coding	activator of transcription and developmental regulator AUTS2 [Source:HGNC Symbol;Acc:HGNC:14262]	Homo sapiens	902.796	-0.405505	0.334472	-1.21237	0.22537	0.655615
AVEN	protein_coding	apoptosis and caspase activation inhibitor [Source:HGNC Symbol;Acc:HGNC:13509]	Homo sapiens	188.817	-0.298709	0.541383	-0.551752	0.581119	0.88088
AVIL	protein_coding	advillin [Source:HGNC Symbol;Acc:HGNC:14188]	Homo sapiens	111.136	0.77397	0.691603	1.1191	0.263099	0.689324
AVL9	protein_coding	AVL9 cell migration associated [Source:HGNC Symbol;Acc:HGNC:28994]	Homo sapiens	544.096	0.221918	0.377632	0.587657	0.556762	0.869291
AVPI1	protein_coding	arginine vasopressin induced 1 [Source:HGNC Symbol;Acc:HGNC:30898]	Homo sapiens	100.566	0.790651	0.487416	1.62213	0.104776	0.505275
AVPR1A	protein_coding	arginine vasopressin receptor 1A [Source:HGNC Symbol;Acc:HGNC:895]	Homo sapiens	42.024	0.183716	0.80165	0.229172	0.818735	0.954496
AVPR2	protein_coding	arginine vasopressin receptor 2 [Source:HGNC Symbol;Acc:HGNC:897]	Homo sapiens	38.1754	-1.02162	1.18332	-0.863351	0.387945	0.780989
AWAT1	protein_coding	acyl-CoA wax alcohol acyltransferase 1 [Source:HGNC Symbol;Acc:HGNC:23252]	Homo sapiens	7.24533	1.6744	1.73617	0.96442	0.334835	0.746616
AXDND1	protein_coding	axonemal dynein light chain domain containing 1 [Source:HGNC Symbol;Acc:HGNC:26564]	Homo sapiens	2.88337	1.19136	2.36119	0.50456	0.613868	NA
AXIN1	protein_coding	axin 1 [Source:HGNC Symbol;Acc:HGNC:903]	Homo sapiens	344.693	-0.459829	0.575411	-0.799131	0.424214	0.803849
AXIN2	protein_coding	axin 2 [Source:HGNC Symbol;Acc:HGNC:904]	Homo sapiens	157.024	0.166226	0.535633	0.310337	0.756305	0.938153
AXL	protein_coding	AXL receptor tyrosine kinase [Source:HGNC Symbol;Acc:HGNC:905]	Homo sapiens	585.516	0.694556	0.493641	1.40701	0.159426	0.588048
AZI2	protein_coding	5-azacytidine induced 2 [Source:HGNC Symbol;Acc:HGNC:24002]	Homo sapiens	245.04	0.271783	0.428975	0.633564	0.526365	0.854378
AZIN1	protein_coding	antizyme inhibitor 1 [Source:HGNC Symbol;Acc:HGNC:16432]	Homo sapiens	744.155	0.915847	0.437989	2.09103	0.0365253	0.350909
AZIN2	protein_coding	antizyme inhibitor 2 [Source:HGNC Symbol;Acc:HGNC:29957]	Homo sapiens	126.751	-0.728063	0.498218	-1.46133	0.143924	0.568467
B3GALNT1	protein_coding	beta-1,3-N-acetylgalactosaminyltransferase 1 (globoside blood group) [Source:HGNC Symbol;Acc:HGNC:918]	Homo sapiens	409.229	1.03255	0.484381	2.13169	0.033032	0.339805
B3GALNT2	protein_coding	beta-1,3-N-acetylgalactosaminyltransferase 2 [Source:HGNC Symbol;Acc:HGNC:28596]	Homo sapiens	354.868	0.452431	0.304347	1.48656	0.13713	0.559878
B3GALT1	protein_coding	beta-1,3-galactosyltransferase 1 [Source:HGNC Symbol;Acc:HGNC:916]	Homo sapiens	23.6644	-1.61894	0.793419	-2.04046	0.0413044	0.36788
B3GALT2	protein_coding	beta-1,3-galactosyltransferase 2 [Source:HGNC Symbol;Acc:HGNC:917]	Homo sapiens	69.4478	0.787135	0.530997	1.48237	0.138242	0.561843
B3GALT5	protein_coding	beta-1,3-galactosyltransferase 5 [Source:HGNC Symbol;Acc:HGNC:920]	Homo sapiens	4.90747	-1.39214	1.7288	-0.805265	0.420667	NA
B3GALT6	protein_coding	beta-1,3-galactosyltransferase 6 [Source:HGNC Symbol;Acc:HGNC:17978]	Homo sapiens	481.766	-0.456116	0.416655	-1.09471	0.273643	0.698634
B3GALT9	protein_coding	beta-1,3-galactosyltransferase 9 [Source:HGNC Symbol;Acc:HGNC:53652]	Homo sapiens	79.8787	0.0233866	0.489285	0.0477975	0.961878	0.990383
B3GAT2	protein_coding	beta-1,3-glucuronyltransferase 2 [Source:HGNC Symbol;Acc:HGNC:922]	Homo sapiens	44.2257	2.69942	0.778195	3.46882	0.000522747	0.0550798
B3GAT3	protein_coding	beta-1,3-glucuronyltransferase 3 [Source:HGNC Symbol;Acc:HGNC:923]	Homo sapiens	873.435	-0.176586	0.472098	-0.374046	0.70837	0.922833
B3GLCT	protein_coding	beta 3-glucosyltransferase [Source:HGNC Symbol;Acc:HGNC:20207]	Homo sapiens	168.444	0.0373845	0.564553	0.0662196	0.947203	0.987235
B3GNT2	protein_coding	UDP-GlcNAc:betaGal beta-1,3-N-acetylglucosaminyltransferase 2 [Source:HGNC Symbol;Acc:HGNC:15629]	Homo sapiens	311.484	0.607297	0.406121	1.49536	0.134821	0.556477
B3GNT3	protein_coding	UDP-GlcNAc:betaGal beta-1,3-N-acetylglucosaminyltransferase 3 [Source:HGNC Symbol;Acc:HGNC:13528]	Homo sapiens	14.0597	-0.730077	1.70461	-0.428296	0.668436	0.910545
B3GNT4	protein_coding	UDP-GlcNAc:betaGal beta-1,3-N-acetylglucosaminyltransferase 4 [Source:HGNC Symbol;Acc:HGNC:15683]	Homo sapiens	28.5927	-0.0370267	0.663877	-0.0557734	0.955522	0.988725
B3GNT5	protein_coding	UDP-GlcNAc:betaGal beta-1,3-N-acetylglucosaminyltransferase 5 [Source:HGNC Symbol;Acc:HGNC:15684]	Homo sapiens	98.3387	0.78091	0.619125	1.26131	0.207196	0.641547
B3GNT7	protein_coding	UDP-GlcNAc:betaGal beta-1,3-N-acetylglucosaminyltransferase 7 [Source:HGNC Symbol;Acc:HGNC:18811]	Homo sapiens	62.0563	-0.947365	0.577473	-1.64054	0.100894	0.499006
B3GNT8	protein_coding	UDP-GlcNAc:betaGal beta-1,3-N-acetylglucosaminyltransferase 8 [Source:HGNC Symbol;Acc:HGNC:24139]	Homo sapiens	33.0959	-1.32481	0.852486	-1.55406	0.120171	0.531885
B3GNT9	protein_coding	UDP-GlcNAc:betaGal beta-1,3-N-acetylglucosaminyltransferase 9 [Source:HGNC Symbol;Acc:HGNC:28714]	Homo sapiens	433.632	-0.0950225	0.413694	-0.229693	0.81833	0.954412
B4GALNT1	protein_coding	beta-1,4-N-acetyl-galactosaminyltransferase 1 [Source:HGNC Symbol;Acc:HGNC:4117]	Homo sapiens	352.879	-0.125829	0.705524	-0.178348	0.85845	0.963861
B4GALNT3	protein_coding	beta-1,4-N-acetyl-galactosaminyltransferase 3 [Source:HGNC Symbol;Acc:HGNC:24137]	Homo sapiens	417.709	-0.485817	0.645856	-0.752206	0.451927	0.819092
B4GALNT4	protein_coding	beta-1,4-N-acetyl-galactosaminyltransferase 4 [Source:HGNC Symbol;Acc:HGNC:26315]	Homo sapiens	49.268	2.91015	2.03717	1.42853	0.15314	0.580172
B4GALT1	protein_coding	beta-1,4-galactosyltransferase 1 [Source:HGNC Symbol;Acc:HGNC:924]	Homo sapiens	965.552	0.363453	0.445129	0.816511	0.414208	0.799264
B4GALT2	protein_coding	beta-1,4-galactosyltransferase 2 [Source:HGNC Symbol;Acc:HGNC:925]	Homo sapiens	1206.32	0.307852	0.308204	0.998861	0.317862	0.735609
B4GALT3	protein_coding	beta-1,4-galactosyltransferase 3 [Source:HGNC Symbol;Acc:HGNC:926]	Homo sapiens	422.265	0.179232	0.397486	0.450913	0.652052	0.904192
B4GALT4	protein_coding	beta-1,4-galactosyltransferase 4 [Source:HGNC Symbol;Acc:HGNC:927]	Homo sapiens	260.577	0.918742	0.532844	1.72422	0.0846673	0.46901
B4GALT5	protein_coding	beta-1,4-galactosyltransferase 5 [Source:HGNC Symbol;Acc:HGNC:928]	Homo sapiens	464.246	-0.346513	0.381756	-0.907681	0.364047	0.766763
B4GALT6	protein_coding	beta-1,4-galactosyltransferase 6 [Source:HGNC Symbol;Acc:HGNC:929]	Homo sapiens	60.6716	0.797344	0.717864	1.11072	0.26669	0.691723
B4GALT7	protein_coding	beta-1,4-galactosyltransferase 7 [Source:HGNC Symbol;Acc:HGNC:930]	Homo sapiens	857.1	0.152553	0.231436	0.659158	0.509794	0.846559
B4GAT1	protein_coding	beta-1,4-glucuronyltransferase 1 [Source:HGNC Symbol;Acc:HGNC:15685]	Homo sapiens	317.676	0.52689	0.441928	1.19225	0.233163	0.661549
B9D1	protein_coding	B9 domain containing 1 [Source:HGNC Symbol;Acc:HGNC:24123]	Homo sapiens	267.464	1.30955	0.572917	2.28576	0.0222681	0.296963
B9D2	protein_coding	B9 domain containing 2 [Source:HGNC Symbol;Acc:HGNC:28636]	Homo sapiens	126.078	-0.377876	0.462262	-0.81745	0.413671	0.798833
BAALC	protein_coding	BAALC binder of MAP3K1 and KLF4 [Source:HGNC Symbol;Acc:HGNC:14333]	Homo sapiens	188.128	1.94405	0.67563	2.87739	0.00400978	0.154092
BABAM1	protein_coding	BRISC and BRCA1 A complex member 1 [Source:HGNC Symbol;Acc:HGNC:25008]	Homo sapiens	1050.99	-0.0323374	0.357965	-0.0903367	0.92802	0.982181
BABAM2	protein_coding	BRISC and BRCA1 A complex member 2 [Source:HGNC Symbol;Acc:HGNC:1106]	Homo sapiens	645.139	0.0846598	0.461497	0.183446	0.854448	0.962527
BACE1	protein_coding	beta-secretase 1 [Source:HGNC Symbol;Acc:HGNC:933]	Homo sapiens	853.559	0.134273	0.411965	0.325932	0.744476	0.934531
BACE2	protein_coding	beta-secretase 2 [Source:HGNC Symbol;Acc:HGNC:934]	Homo sapiens	175.933	1.19551	0.443078	2.6982	0.00697155	0.188235
BACH1	protein_coding	BTB domain and CNC homolog 1 [Source:HGNC Symbol;Acc:HGNC:935]	Homo sapiens	443.308	0.501407	0.489902	1.02348	0.30608	0.724302
BACH2	protein_coding	BTB domain and CNC homolog 2 [Source:HGNC Symbol;Acc:HGNC:14078]	Homo sapiens	55.3951	-0.525799	0.65923	-0.797596	0.425105	0.804103
BAD	protein_coding	BCL2 associated agonist of cell death [Source:HGNC Symbol;Acc:HGNC:936]	Homo sapiens	849.925	0.0770151	0.412176	0.18685	0.851778	0.961571
BAG1	protein_coding	BAG cochaperone 1 [Source:HGNC Symbol;Acc:HGNC:937]	Homo sapiens	231.72	-0.57008	0.396414	-1.43809	0.150408	0.578091
BAG2	protein_coding	BAG cochaperone 2 [Source:HGNC Symbol;Acc:HGNC:938]	Homo sapiens	283.411	0.877342	0.576748	1.52119	0.128212	0.546127
BAG3	protein_coding	BAG cochaperone 3 [Source:HGNC Symbol;Acc:HGNC:939]	Homo sapiens	406.987	-0.664605	0.644775	-1.03075	0.302656	0.721525
BAG4	protein_coding	BAG cochaperone 4 [Source:HGNC Symbol;Acc:HGNC:940]	Homo sapiens	225.053	1.04387	0.435727	2.39568	0.0165894	0.266339
BAG5	protein_coding	BAG cochaperone 5 [Source:HGNC Symbol;Acc:HGNC:941]	Homo sapiens	324.424	0.449575	0.421105	1.06761	0.285698	0.70808
BAHCC1	protein_coding	BAH domain and coiled-coil containing 1 [Source:HGNC Symbol;Acc:HGNC:29279]	Homo sapiens	326.783	-0.115183	0.69878	-0.164835	0.869074	0.966157
BAHD1	protein_coding	bromo adjacent homology domain containing 1 [Source:HGNC Symbol;Acc:HGNC:29153]	Homo sapiens	275.672	-0.149397	0.410703	-0.363759	0.716038	0.924645
BAIAP2	protein_coding	BAR/IMD domain containing adaptor protein 2 [Source:HGNC Symbol;Acc:HGNC:947]	Homo sapiens	495.311	-0.152856	0.424065	-0.360454	0.718508	0.925245
BAIAP2L1	protein_coding	BAR/IMD domain containing adaptor protein 2 like 1 [Source:HGNC Symbol;Acc:HGNC:21649]	Homo sapiens	116.721	-0.304027	0.594989	-0.51098	0.609365	0.889921
BAIAP2L2	protein_coding	BAR/IMD domain containing adaptor protein 2 like 2 [Source:HGNC Symbol;Acc:HGNC:26203]	Homo sapiens	175.674	-0.609238	0.695639	-0.875797	0.381141	0.77649
BAIAP3	protein_coding	BAI1 associated protein 3 [Source:HGNC Symbol;Acc:HGNC:948]	Homo sapiens	27.8041	-1.32041	0.828352	-1.59402	0.110931	0.516929
BAK1	protein_coding	BCL2 antagonist/killer 1 [Source:HGNC Symbol;Acc:HGNC:949]	Homo sapiens	378.07	0.0844322	0.51567	0.163733	0.869941	0.966157
BAMBI	protein_coding	BMP and activin membrane bound inhibitor [Source:HGNC Symbol;Acc:HGNC:30251]	Homo sapiens	870.189	0.661057	0.643089	1.02794	0.303978	0.722956
BANF1	protein_coding	BAF nuclear assembly factor 1 [Source:HGNC Symbol;Acc:HGNC:17397]	Homo sapiens	813.798	0.0893382	0.351482	0.254176	0.79936	0.949409
BANK1	protein_coding	B cell scaffold protein with ankyrin repeats 1 [Source:HGNC Symbol;Acc:HGNC:18233]	Homo sapiens	9.47931	-2.29939	1.10286	-2.08493	0.0370761	0.353148
BANP	protein_coding	BTG3 associated nuclear protein [Source:HGNC Symbol;Acc:HGNC:13450]	Homo sapiens	469.804	-0.894789	0.407125	-2.19782	0.0279617	0.320522
BAP1	protein_coding	BRCA1 associated protein 1 [Source:HGNC Symbol;Acc:HGNC:950]	Homo sapiens	796.171	0.153437	0.400807	0.38282	0.701853	0.92127
BARD1	protein_coding	BRCA1 associated RING domain 1 [Source:HGNC Symbol;Acc:HGNC:952]	Homo sapiens	174.45	0.242351	0.45417	0.533612	0.59361	0.884321
BARHL1	protein_coding	BarH like homeobox 1 [Source:HGNC Symbol;Acc:HGNC:953]	Homo sapiens	4.1433	-1.99939	2.31596	-0.863309	0.387968	NA
BARX1	protein_coding	BARX homeobox 1 [Source:HGNC Symbol;Acc:HGNC:955]	Homo sapiens	372.878	1.66435	2.30386	0.722419	0.470037	0.828263
BASP1	protein_coding	brain abundant membrane attached signal protein 1 [Source:HGNC Symbol;Acc:HGNC:957]	Homo sapiens	1348.95	0.192224	0.71271	0.269708	0.787385	0.946565
BATF	protein_coding	basic leucine zipper ATF-like transcription factor [Source:HGNC Symbol;Acc:HGNC:958]	Homo sapiens	51.3092	0.325841	1.04678	0.311279	0.755589	0.938153
BATF2	protein_coding	basic leucine zipper ATF-like transcription factor 2 [Source:HGNC Symbol;Acc:HGNC:25163]	Homo sapiens	54.8318	1.10902	0.943606	1.1753	0.239874	0.666607
BATF3	protein_coding	basic leucine zipper ATF-like transcription factor 3 [Source:HGNC Symbol;Acc:HGNC:28915]	Homo sapiens	79.3632	0.516767	0.93716	0.551418	0.581347	0.880992
BAX	protein_coding	BCL2 associated X, apoptosis regulator [Source:HGNC Symbol;Acc:HGNC:959]	Homo sapiens	547.764	-0.11839	0.390868	-0.302889	0.761974	0.939818
BAZ1A	protein_coding	bromodomain adjacent to zinc finger domain 1A [Source:HGNC Symbol;Acc:HGNC:960]	Homo sapiens	494.507	0.439422	0.362432	1.21243	0.225349	0.655615
BAZ1B	protein_coding	bromodomain adjacent to zinc finger domain 1B [Source:HGNC Symbol;Acc:HGNC:961]	Homo sapiens	938.547	0.0378606	0.469164	0.080698	0.935682	0.984411
BAZ2A	protein_coding	bromodomain adjacent to zinc finger domain 2A [Source:HGNC Symbol;Acc:HGNC:962]	Homo sapiens	761.639	-0.575245	0.33703	-1.70681	0.0878582	0.475449
BAZ2B	protein_coding	bromodomain adjacent to zinc finger domain 2B [Source:HGNC Symbol;Acc:HGNC:963]	Homo sapiens	387.615	-0.070823	0.43525	-0.162718	0.870741	0.96655
BBC3	protein_coding	BCL2 binding component 3 [Source:HGNC Symbol;Acc:HGNC:17868]	Homo sapiens	75.7307	-0.757224	0.614127	-1.23301	0.217572	0.650353
BBIP1	protein_coding	BBSome interacting protein 1 [Source:HGNC Symbol;Acc:HGNC:28093]	Homo sapiens	92.532	1.193	0.586006	2.03581	0.0417691	0.368425
BBLN	protein_coding	bublin coiled coil protein [Source:HGNC Symbol;Acc:HGNC:17823]	Homo sapiens	1184.18	-0.0933386	0.54188	-0.17225	0.863241	0.965014
BBOF1	protein_coding	basal body orientation factor 1 [Source:HGNC Symbol;Acc:HGNC:19855]	Homo sapiens	53.6361	0.596285	0.784848	0.759746	0.447407	0.816414
BBOX1	protein_coding	gamma-butyrobetaine hydroxylase 1 [Source:HGNC Symbol;Acc:HGNC:964]	Homo sapiens	45.7095	-0.129171	1.02055	-0.12657	0.899281	0.974152
BBS1	protein_coding	Bardet-Biedl syndrome 1 [Source:HGNC Symbol;Acc:HGNC:966]	Homo sapiens	258.746	-0.487213	0.553601	-0.88008	0.378816	0.77454
BBS10	protein_coding	Bardet-Biedl syndrome 10 [Source:HGNC Symbol;Acc:HGNC:26291]	Homo sapiens	161.232	1.22785	0.604389	2.03156	0.0421987	0.370123
BBS12	protein_coding	Bardet-Biedl syndrome 12 [Source:HGNC Symbol;Acc:HGNC:26648]	Homo sapiens	47.756	1.93979	0.686087	2.82732	0.00469396	0.162796
BBS2	protein_coding	Bardet-Biedl syndrome 2 [Source:HGNC Symbol;Acc:HGNC:967]	Homo sapiens	325.307	0.706899	0.573225	1.2332	0.217503	0.650353
BBS4	protein_coding	Bardet-Biedl syndrome 4 [Source:HGNC Symbol;Acc:HGNC:969]	Homo sapiens	263.844	0.15857	0.480727	0.329855	0.74151	0.93312
BBS5	protein_coding	Bardet-Biedl syndrome 5 [Source:HGNC Symbol;Acc:HGNC:970]	Homo sapiens	105.916	-0.145255	0.340881	-0.426116	0.670024	0.911309
BBS7	protein_coding	Bardet-Biedl syndrome 7 [Source:HGNC Symbol;Acc:HGNC:18758]	Homo sapiens	58.3755	0.581856	0.951823	0.611307	0.540996	0.861199
BBS9	protein_coding	Bardet-Biedl syndrome 9 [Source:HGNC Symbol;Acc:HGNC:30000]	Homo sapiens	321.158	0.497906	0.459978	1.08246	0.27905	0.702242
BBX	protein_coding	BBX high mobility group box domain containing [Source:HGNC Symbol;Acc:HGNC:14422]	Homo sapiens	450.694	0.793824	0.4527	1.75353	0.0795106	0.457883
BCAM	protein_coding	basal cell adhesion molecule (Lutheran blood group) [Source:HGNC Symbol;Acc:HGNC:6722]	Homo sapiens	354.137	-0.956264	0.698779	-1.36848	0.171162	0.600807
BCAN	protein_coding	brevican [Source:HGNC Symbol;Acc:HGNC:23059]	Homo sapiens	10.1835	-0.615577	1.22666	-0.501831	0.615787	0.892604
BCAP29	protein_coding	B cell receptor associated protein 29 [Source:HGNC Symbol;Acc:HGNC:24131]	Homo sapiens	193.323	0.614408	0.391178	1.57066	0.116261	0.525441
BCAP31	protein_coding	B cell receptor associated protein 31 [Source:HGNC Symbol;Acc:HGNC:16695]	Homo sapiens	2456.05	0.771416	0.420369	1.83509	0.0664921	0.432352
BCAR1	protein_coding	BCAR1 scaffold protein, Cas family member [Source:HGNC Symbol;Acc:HGNC:971]	Homo sapiens	993.646	-0.58889	0.472247	-1.24699	0.212399	0.645629
BCAR3	protein_coding	BCAR3 adaptor protein, NSP family member [Source:HGNC Symbol;Acc:HGNC:973]	Homo sapiens	814.012	-0.385304	0.614908	-0.626605	0.530918	0.856294
BCAS1	protein_coding	brain enriched myelin associated protein 1 [Source:HGNC Symbol;Acc:HGNC:974]	Homo sapiens	9.02216	0.596141	2.28426	0.260978	NA	NA
BCAS2	protein_coding	BCAS2 pre-mRNA processing factor [Source:HGNC Symbol;Acc:HGNC:975]	Homo sapiens	605.797	0.604262	0.453634	1.33205	0.182845	0.61499
BCAS3	protein_coding	BCAS3 microtubule associated cell migration factor [Source:HGNC Symbol;Acc:HGNC:14347]	Homo sapiens	597.677	-0.0895358	0.369552	-0.242282	0.808562	0.952036
BCAS4	protein_coding	breast carcinoma amplified sequence 4 [Source:HGNC Symbol;Acc:HGNC:14367]	Homo sapiens	132.361	-0.396177	1.02117	-0.387962	0.698044	0.919823
BCAT1	protein_coding	branched chain amino acid transaminase 1 [Source:HGNC Symbol;Acc:HGNC:976]	Homo sapiens	1089.42	1.37642	0.544056	2.52993	0.0114085	0.232054
BCAT2	protein_coding	branched chain amino acid transaminase 2 [Source:HGNC Symbol;Acc:HGNC:977]	Homo sapiens	315.65	0.231162	0.555187	0.416367	0.677142	0.913183
BCCIP	protein_coding	BRCA2 and CDKN1A interacting protein [Source:HGNC Symbol;Acc:HGNC:978]	Homo sapiens	446.528	0.688554	0.603572	1.1408	0.253954	0.682558
BCDIN3D	protein_coding	BCDIN3 domain containing RNA methyltransferase [Source:HGNC Symbol;Acc:HGNC:27050]	Homo sapiens	70.9833	0.172085	0.605405	0.284248	0.77622	0.944184
BCHE	protein_coding	butyrylcholinesterase [Source:HGNC Symbol;Acc:HGNC:983]	Homo sapiens	33.7146	0.691533	1.48519	0.46562	0.641488	0.900747
BCKDHA	protein_coding	branched chain keto acid dehydrogenase E1 subunit alpha [Source:HGNC Symbol;Acc:HGNC:986]	Homo sapiens	469.528	0.183111	0.507801	0.360597	0.718401	0.925245
BCKDHB	protein_coding	branched chain keto acid dehydrogenase E1 subunit beta [Source:HGNC Symbol;Acc:HGNC:987]	Homo sapiens	464.424	0.614387	0.488535	1.25761	0.208533	0.642245
BCKDK	protein_coding	branched chain keto acid dehydrogenase kinase [Source:HGNC Symbol;Acc:HGNC:16902]	Homo sapiens	573.514	-0.0757692	0.344218	-0.220119	0.825778	0.955696
BCL10	protein_coding	BCL10 immune signaling adaptor [Source:HGNC Symbol;Acc:HGNC:989]	Homo sapiens	407.117	0.278617	0.451783	0.616707	0.537428	0.859086
BCL11A	protein_coding	BAF chromatin remodeling complex subunit BCL11A [Source:HGNC Symbol;Acc:HGNC:13221]	Homo sapiens	163.804	0.366632	0.678922	0.540021	0.589183	0.882864
BCL11B	protein_coding	BAF chromatin remodeling complex subunit BCL11B [Source:HGNC Symbol;Acc:HGNC:13222]	Homo sapiens	64.3044	0.572222	0.879078	0.650934	0.515089	0.849875
BCL2	protein_coding	BCL2 apoptosis regulator [Source:HGNC Symbol;Acc:HGNC:990]	Homo sapiens	225.239	-0.656929	0.349144	-1.88154	0.0598979	0.419376
BCL2A1	protein_coding	BCL2 related protein A1 [Source:HGNC Symbol;Acc:HGNC:991]	Homo sapiens	8.21798	2.54542	1.47224	1.72895	0.0838188	0.466992
BCL2L1	protein_coding	BCL2 like 1 [Source:HGNC Symbol;Acc:HGNC:992]	Homo sapiens	619.065	-0.0552262	0.390757	-0.141331	0.887608	0.970966
BCL2L11	protein_coding	BCL2 like 11 [Source:HGNC Symbol;Acc:HGNC:994]	Homo sapiens	501.337	0.265876	0.49991	0.531847	0.594832	0.884784
BCL2L12	protein_coding	BCL2 like 12 [Source:HGNC Symbol;Acc:HGNC:13787]	Homo sapiens	412.9	-0.420449	0.499647	-0.841492	0.400072	0.789668
BCL2L13	protein_coding	BCL2 like 13 [Source:HGNC Symbol;Acc:HGNC:17164]	Homo sapiens	581.188	0.343745	0.484999	0.708755	0.478477	0.832079
BCL2L14	protein_coding	BCL2 like 14 [Source:HGNC Symbol;Acc:HGNC:16657]	Homo sapiens	7.43001	1.10192	1.42684	0.772281	0.439948	0.811717
BCL2L15	protein_coding	BCL2 like 15 [Source:HGNC Symbol;Acc:HGNC:33624]	Homo sapiens	9.03302	-0.202955	0.894625	-0.22686	0.820532	0.95463
BCL2L2	protein_coding	BCL2 like 2 [Source:HGNC Symbol;Acc:HGNC:995]	Homo sapiens	616.292	0.0540341	0.449547	0.120197	0.904327	0.975599
BCL3	protein_coding	BCL3 transcription coactivator [Source:HGNC Symbol;Acc:HGNC:998]	Homo sapiens	269.716	-1.23448	0.589298	-2.09483	0.0361865	0.349633
BCL6	protein_coding	BCL6 transcription repressor [Source:HGNC Symbol;Acc:HGNC:1001]	Homo sapiens	346.158	-0.552042	0.402498	-1.37154	0.170207	0.599761
BCL6B	protein_coding	BCL6B transcription repressor [Source:HGNC Symbol;Acc:HGNC:1002]	Homo sapiens	234.127	-0.380454	0.5539	-0.686864	0.492169	0.838348
BCL7A	protein_coding	BAF chromatin remodeling complex subunit BCL7A [Source:HGNC Symbol;Acc:HGNC:1004]	Homo sapiens	147.3	0.252377	0.577139	0.43729	0.661901	0.908128
BCL7B	protein_coding	BAF chromatin remodeling complex subunit BCL7B [Source:HGNC Symbol;Acc:HGNC:1005]	Homo sapiens	399.786	-0.33311	0.450934	-0.738711	0.460082	0.823443
BCL7C	protein_coding	BAF chromatin remodeling complex subunit BCL7C [Source:HGNC Symbol;Acc:HGNC:1006]	Homo sapiens	717.719	-0.00816001	0.426763	-0.0191207	0.984745	0.995942
BCL9	protein_coding	BCL9 transcription coactivator [Source:HGNC Symbol;Acc:HGNC:1008]	Homo sapiens	192.694	-0.280148	0.36666	-0.764055	0.444834	0.814777
BCL9L	protein_coding	BCL9 like [Source:HGNC Symbol;Acc:HGNC:23688]	Homo sapiens	610.41	-0.369519	0.550172	-0.671642	0.501812	0.842917
BCLAF1	protein_coding	BCL2 associated transcription factor 1 [Source:HGNC Symbol;Acc:HGNC:16863]	Homo sapiens	501.841	0.646565	0.500839	1.29096	0.196716	0.631284
BCLAF3	protein_coding	BCLAF1 and THRAP3 family member 3 [Source:HGNC Symbol;Acc:HGNC:27413]	Homo sapiens	106.336	0.130097	0.54913	0.236914	0.812723	0.953435
BCO2	protein_coding	beta-carotene oxygenase 2 [Source:HGNC Symbol;Acc:HGNC:18503]	Homo sapiens	51.2483	0.0422612	0.743978	0.0568045	0.954701	0.988725
BCOR	protein_coding	BCL6 corepressor [Source:HGNC Symbol;Acc:HGNC:20893]	Homo sapiens	487.021	-0.0228963	0.466911	-0.0490378	0.960889	0.98996
BCORL1	protein_coding	BCL6 corepressor like 1 [Source:HGNC Symbol;Acc:HGNC:25657]	Homo sapiens	104.477	-0.371159	0.488724	-0.759445	0.447586	0.816436
BCR	protein_coding	BCR activator of RhoGEF and GTPase [Source:HGNC Symbol;Acc:HGNC:1014]	Homo sapiens	265.25	-0.0542468	0.48035	-0.112932	0.910085	0.977447
BCS1L	protein_coding	BCS1 homolog, ubiquinol-cytochrome c reductase complex chaperone [Source:HGNC Symbol;Acc:HGNC:1020]	Homo sapiens	407.24	-0.271092	0.380553	-0.712362	0.47624	0.83084
BDH2	protein_coding	3-hydroxybutyrate dehydrogenase 2 [Source:HGNC Symbol;Acc:HGNC:32389]	Homo sapiens	310.204	0.623186	0.529734	1.17641	0.23943	0.666598
BDKRB1	protein_coding	bradykinin receptor B1 [Source:HGNC Symbol;Acc:HGNC:1029]	Homo sapiens	10.728	-0.130823	1.51944	-0.0860994	0.931387	0.983125
BDKRB2	protein_coding	bradykinin receptor B2 [Source:HGNC Symbol;Acc:HGNC:1030]	Homo sapiens	67.578	-0.650134	0.696501	-0.933429	0.350599	0.757761
BDNF	protein_coding	brain derived neurotrophic factor [Source:HGNC Symbol;Acc:HGNC:1033]	Homo sapiens	85.1779	1.14885	0.574988	1.99804	0.0457126	0.380549
BDP1	protein_coding	B double prime 1, subunit of RNA polymerase III transcription initiation factor IIIB [Source:HGNC Symbol;Acc:HGNC:13652]	Homo sapiens	141.406	0.162608	0.481298	0.337852	0.735475	0.931081
BEAN1	protein_coding	brain expressed associated with NEDD4 1 [Source:HGNC Symbol;Acc:HGNC:24160]	Homo sapiens	84.3855	0.697135	0.608097	1.14642	0.251621	0.679178
BECN1	protein_coding	beclin 1 [Source:HGNC Symbol;Acc:HGNC:1034]	Homo sapiens	759.095	0.267524	0.301191	0.888219	0.374423	0.772395
BEGAIN	protein_coding	brain enriched guanylate kinase associated [Source:HGNC Symbol;Acc:HGNC:24163]	Homo sapiens	47.441	-0.401996	1.13249	-0.354965	0.722615	0.926458
BEND3	protein_coding	BEN domain containing 3 [Source:HGNC Symbol;Acc:HGNC:23040]	Homo sapiens	78.0232	-0.343913	0.471982	-0.728657	0.466211	0.826251
BEND4	protein_coding	BEN domain containing 4 [Source:HGNC Symbol;Acc:HGNC:23815]	Homo sapiens	22.8348	6.23789	1.98902	3.13617	NA	NA
BEND5	protein_coding	BEN domain containing 5 [Source:HGNC Symbol;Acc:HGNC:25668]	Homo sapiens	78.2885	-0.359437	0.910151	-0.39492	0.692902	0.918329
BEND6	protein_coding	BEN domain containing 6 [Source:HGNC Symbol;Acc:HGNC:20871]	Homo sapiens	127.612	0.2828	0.609165	0.464242	0.642474	0.901095
BEND7	protein_coding	BEN domain containing 7 [Source:HGNC Symbol;Acc:HGNC:23514]	Homo sapiens	41.5492	-0.30767	1.06836	-0.287983	0.77336	0.943041
BEST1	protein_coding	bestrophin 1 [Source:HGNC Symbol;Acc:HGNC:12703]	Homo sapiens	61.8934	-0.426546	0.639052	-0.667466	0.504474	0.844437
BEST3	protein_coding	bestrophin 3 [Source:HGNC Symbol;Acc:HGNC:17105]	Homo sapiens	52.6764	-4.64196	1.41498	-3.28058	0.00103594	0.0782218
BEST4	protein_coding	bestrophin 4 [Source:HGNC Symbol;Acc:HGNC:17106]	Homo sapiens	15.5025	0.280985	0.887139	0.316731	0.751447	0.937514
BET1	protein_coding	Bet1 golgi vesicular membrane trafficking protein [Source:HGNC Symbol;Acc:HGNC:14562]	Homo sapiens	584.846	1.50877	0.58639	2.57298	0.0100827	0.219654
BET1L	protein_coding	Bet1 golgi vesicular membrane trafficking protein like [Source:HGNC Symbol;Acc:HGNC:19348]	Homo sapiens	952.598	-0.0201957	0.374269	-0.0539605	0.956967	0.988987
BEX1	protein_coding	brain expressed X-linked 1 [Source:HGNC Symbol;Acc:HGNC:1036]	Homo sapiens	87.7586	1.87591	3.06356	0.61233	NA	NA
BEX2	protein_coding	brain expressed X-linked 2 [Source:HGNC Symbol;Acc:HGNC:30933]	Homo sapiens	49.4183	0.804555	3.06413	0.262572	0.792881	0.947613
BEX3	protein_coding	brain expressed X-linked 3 [Source:HGNC Symbol;Acc:HGNC:13388]	Homo sapiens	1220.79	1.17516	0.755138	1.55622	0.119655	0.531047
BEX4	protein_coding	brain expressed X-linked 4 [Source:HGNC Symbol;Acc:HGNC:25475]	Homo sapiens	172.682	1.03768	0.696844	1.48911	0.136458	0.558197
BFSP1	protein_coding	beaded filament structural protein 1 [Source:HGNC Symbol;Acc:HGNC:1040]	Homo sapiens	53.9431	1.25451	0.90538	1.38561	0.165865	0.59526
BFSP2	protein_coding	beaded filament structural protein 2 [Source:HGNC Symbol;Acc:HGNC:1041]	Homo sapiens	33.8905	-0.172637	0.685017	-0.252018	0.801027	0.949953
BGLAP	protein_coding	bone gamma-carboxyglutamate protein [Source:HGNC Symbol;Acc:HGNC:1043]	Homo sapiens	1142.81	1.24933	2.23504	0.558977	0.576177	0.879584
BGN	protein_coding	biglycan [Source:HGNC Symbol;Acc:HGNC:1044]	Homo sapiens	6920.18	0.491874	0.698208	0.704481	0.481133	0.832975
BHLHA15	protein_coding	basic helix-loop-helix family member a15 [Source:HGNC Symbol;Acc:HGNC:22265]	Homo sapiens	39.7321	1.98886	0.801794	2.48051	0.0131194	0.245178
BHLHB9	protein_coding	basic helix-loop-helix family member b9 [Source:HGNC Symbol;Acc:HGNC:29353]	Homo sapiens	82.2994	0.439642	0.70364	0.62481	0.532096	0.856814
BHLHE22	protein_coding	basic helix-loop-helix family member e22 [Source:HGNC Symbol;Acc:HGNC:11963]	Homo sapiens	6.19128	0.770401	2.04868	0.376048	0.706881	NA
BHLHE40	protein_coding	basic helix-loop-helix family member e40 [Source:HGNC Symbol;Acc:HGNC:1046]	Homo sapiens	919.622	-0.158369	0.641809	-0.246754	0.805099	0.951178
BHLHE41	protein_coding	basic helix-loop-helix family member e41 [Source:HGNC Symbol;Acc:HGNC:16617]	Homo sapiens	210.432	0.214304	0.904111	0.237033	0.812631	0.953435
BHMT	protein_coding	betaine--homocysteine S-methyltransferase [Source:HGNC Symbol;Acc:HGNC:1047]	Homo sapiens	3.14576	-0.893936	2.03922	-0.438371	0.661117	NA
BHMT2	protein_coding	betaine--homocysteine S-methyltransferase 2 [Source:HGNC Symbol;Acc:HGNC:1048]	Homo sapiens	68.8096	-2.25099	1.21017	-1.86006	0.062877	0.424817
BICC1	protein_coding	BicC family RNA binding protein 1 [Source:HGNC Symbol;Acc:HGNC:19351]	Homo sapiens	582.686	0.398873	0.324217	1.23026	0.218599	0.651091
BICD1	protein_coding	BICD cargo adaptor 1 [Source:HGNC Symbol;Acc:HGNC:1049]	Homo sapiens	541.058	-0.0506693	0.511345	-0.0990904	0.921067	0.980342
BICD2	protein_coding	BICD cargo adaptor 2 [Source:HGNC Symbol;Acc:HGNC:17208]	Homo sapiens	620.233	0.216027	0.295015	0.732257	0.464011	0.824797
BICDL1	protein_coding	BICD family like cargo adaptor 1 [Source:HGNC Symbol;Acc:HGNC:28095]	Homo sapiens	15.6465	-0.958214	0.738936	-1.29675	0.194718	0.628066
BICRA	protein_coding	BRD4 interacting chromatin remodeling complex associated protein [Source:HGNC Symbol;Acc:HGNC:4332]	Homo sapiens	106.994	-1.47103	0.653293	-2.25172	0.0243402	0.306486
BICRAL	protein_coding	BICRA like chromatin remodeling complex associated protein [Source:HGNC Symbol;Acc:HGNC:21111]	Homo sapiens	435.919	0.0050886	0.567474	0.00896711	0.992845	0.998072
BID	protein_coding	BH3 interacting domain death agonist [Source:HGNC Symbol;Acc:HGNC:1050]	Homo sapiens	556.941	1.2671	0.713964	1.77474	0.0759403	0.451162
BIK	protein_coding	BCL2 interacting killer [Source:HGNC Symbol;Acc:HGNC:1051]	Homo sapiens	18.8793	2.50436	1.61093	1.5546	0.120041	0.531823
BIN1	protein_coding	bridging integrator 1 [Source:HGNC Symbol;Acc:HGNC:1052]	Homo sapiens	1010.79	-1.32383	0.649774	-2.03737	0.0416134	0.36788
BIN2	protein_coding	bridging integrator 2 [Source:HGNC Symbol;Acc:HGNC:1053]	Homo sapiens	79.9216	-0.328307	0.605153	-0.54252	0.587461	0.882389
BIN3	protein_coding	bridging integrator 3 [Source:HGNC Symbol;Acc:HGNC:1054]	Homo sapiens	392.586	-0.795356	0.42201	-1.88468	0.0594724	0.419088
BIRC2	protein_coding	baculoviral IAP repeat containing 2 [Source:HGNC Symbol;Acc:HGNC:590]	Homo sapiens	747.725	1.30928	0.56257	2.32732	0.0199483	0.284088
BIRC3	protein_coding	baculoviral IAP repeat containing 3 [Source:HGNC Symbol;Acc:HGNC:591]	Homo sapiens	64.1694	-1.01503	0.714295	-1.42102	0.15531	0.58227
BIRC5	protein_coding	baculoviral IAP repeat containing 5 [Source:HGNC Symbol;Acc:HGNC:593]	Homo sapiens	1068.43	0.836002	0.487483	1.71494	0.0863569	0.472583
BIRC6	protein_coding	baculoviral IAP repeat containing 6 [Source:HGNC Symbol;Acc:HGNC:13516]	Homo sapiens	1359.83	0.510418	0.243112	2.09952	0.0357713	0.348133
BIRC7	protein_coding	baculoviral IAP repeat containing 7 [Source:HGNC Symbol;Acc:HGNC:13702]	Homo sapiens	20.9233	1.76562	1.67757	1.05249	0.292576	0.713252
BIVM	protein_coding	basic, immunoglobulin-like variable motif containing [Source:HGNC Symbol;Acc:HGNC:16034]	Homo sapiens	359.089	0.471403	0.380188	1.23992	0.215005	0.647959
BLACAT1	protein_coding	bladder cancer associated transcript 1 [Source:HGNC Symbol;Acc:HGNC:48597]	Homo sapiens	2.43075	-0.528451	1.84498	-0.286426	0.774552	NA
BLCAP	protein_coding	BLCAP apoptosis inducing factor [Source:HGNC Symbol;Acc:HGNC:1055]	Homo sapiens	1187.31	-0.137607	0.450152	-0.30569	0.759841	0.939365
BLID	protein_coding	BH3-like motif containing, cell death inducer [Source:HGNC Symbol;Acc:HGNC:33495]	Homo sapiens	2.53637	-0.460845	1.74445	-0.264179	0.791642	NA
BLM	protein_coding	BLM RecQ like helicase [Source:HGNC Symbol;Acc:HGNC:1058]	Homo sapiens	144.729	0.686635	0.604159	1.13651	0.255742	0.684456
BLMH	protein_coding	bleomycin hydrolase [Source:HGNC Symbol;Acc:HGNC:1059]	Homo sapiens	594.793	0.696977	0.473116	1.47316	0.140707	0.564427
BLNK	protein_coding	B cell linker [Source:HGNC Symbol;Acc:HGNC:14211]	Homo sapiens	25.0359	-0.451664	0.719938	-0.627366	0.53042	0.856074
BLOC1S1	protein_coding	biogenesis of lysosomal organelles complex 1 subunit 1 [Source:HGNC Symbol;Acc:HGNC:4200]	Homo sapiens	355.97	0.00297977	0.443554	0.00671795	0.99464	0.998794
BLOC1S2	protein_coding	biogenesis of lysosomal organelles complex 1 subunit 2 [Source:HGNC Symbol;Acc:HGNC:20984]	Homo sapiens	109.674	0.270037	0.640706	0.421468	0.673413	0.912322
BLOC1S3	protein_coding	biogenesis of lysosomal organelles complex 1 subunit 3 [Source:HGNC Symbol;Acc:HGNC:20914]	Homo sapiens	206.958	-1.20899	0.524662	-2.30431	0.021205	0.290685
BLOC1S4	protein_coding	biogenesis of lysosomal organelles complex 1 subunit 4 [Source:HGNC Symbol;Acc:HGNC:24206]	Homo sapiens	217.691	-0.130617	0.407828	-0.320275	0.74876	0.936137
BLOC1S5	protein_coding	biogenesis of lysosomal organelles complex 1 subunit 5 [Source:HGNC Symbol;Acc:HGNC:18561]	Homo sapiens	101.888	1.6604	1.38149	1.20189	0.229405	0.658577
BLOC1S5-TXNDC5	protein_coding	BLOC1S5-TXNDC5 readthrough (NMD candidate) [Source:HGNC Symbol;Acc:HGNC:42001]	Homo sapiens	59.6303	-0.256631	1.8288	-0.140328	0.888401	0.971142
BLOC1S6	protein_coding	biogenesis of lysosomal organelles complex 1 subunit 6 [Source:HGNC Symbol;Acc:HGNC:8549]	Homo sapiens	449.963	1.00152	0.454384	2.20412	0.0275159	0.318209
BLVRA	protein_coding	biliverdin reductase A [Source:HGNC Symbol;Acc:HGNC:1062]	Homo sapiens	991.001	0.378845	0.476182	0.795588	0.426271	0.804441
BLVRB	protein_coding	biliverdin reductase B [Source:HGNC Symbol;Acc:HGNC:1063]	Homo sapiens	809.553	0.128049	0.491102	0.260738	0.794294	0.948099
BLZF1	protein_coding	basic leucine zipper nuclear factor 1 [Source:HGNC Symbol;Acc:HGNC:1065]	Homo sapiens	348.005	1.19291	0.514836	2.31707	0.0204997	0.287115
BMF	protein_coding	Bcl2 modifying factor [Source:HGNC Symbol;Acc:HGNC:24132]	Homo sapiens	517.182	-0.916132	0.602605	-1.52029	0.128439	0.546565
BMI1	protein_coding	BMI1 proto-oncogene, polycomb ring finger [Source:HGNC Symbol;Acc:HGNC:1066]	Homo sapiens	457.148	1.23585	0.496279	2.49024	0.0127658	0.242542
BMP1	protein_coding	bone morphogenetic protein 1 [Source:HGNC Symbol;Acc:HGNC:1067]	Homo sapiens	1002.71	0.120447	0.393592	0.306021	0.759589	0.939365
BMP2	protein_coding	bone morphogenetic protein 2 [Source:HGNC Symbol;Acc:HGNC:1069]	Homo sapiens	269.784	0.786972	0.528981	1.48771	0.136826	0.559203
BMP2K	protein_coding	BMP2 inducible kinase [Source:HGNC Symbol;Acc:HGNC:18041]	Homo sapiens	755.391	0.464049	0.372872	1.24453	0.213306	0.64644
BMP3	protein_coding	bone morphogenetic protein 3 [Source:HGNC Symbol;Acc:HGNC:1070]	Homo sapiens	223.492	0.281685	0.940471	0.299515	0.764547	0.940573
BMP4	protein_coding	bone morphogenetic protein 4 [Source:HGNC Symbol;Acc:HGNC:1071]	Homo sapiens	524.462	0.157668	0.745569	0.211473	0.832518	0.957379
BMP5	protein_coding	bone morphogenetic protein 5 [Source:HGNC Symbol;Acc:HGNC:1072]	Homo sapiens	310.016	2.1705	1.31263	1.65355	NA	NA
BMP6	protein_coding	bone morphogenetic protein 6 [Source:HGNC Symbol;Acc:HGNC:1073]	Homo sapiens	130.754	0.308086	0.758227	0.406325	0.684504	0.915607
BMP7	protein_coding	bone morphogenetic protein 7 [Source:HGNC Symbol;Acc:HGNC:1074]	Homo sapiens	231.161	0.00423476	1.02817	0.00411875	0.996714	0.999284
BMP8A	protein_coding	bone morphogenetic protein 8a [Source:HGNC Symbol;Acc:HGNC:21650]	Homo sapiens	786.891	0.535103	0.758313	0.705649	0.480406	0.832901
BMP8B	protein_coding	bone morphogenetic protein 8b [Source:HGNC Symbol;Acc:HGNC:1075]	Homo sapiens	942.847	0.243116	0.766867	0.317025	0.751224	0.937406
BMPER	protein_coding	BMP binding endothelial regulator [Source:HGNC Symbol;Acc:HGNC:24154]	Homo sapiens	100.022	0.655925	0.713118	0.919799	0.357678	0.762628
BMPR1A	protein_coding	bone morphogenetic protein receptor type 1A [Source:HGNC Symbol;Acc:HGNC:1076]	Homo sapiens	241.735	0.327021	0.509085	0.64237	0.520633	0.85231
BMPR1B	protein_coding	bone morphogenetic protein receptor type 1B [Source:HGNC Symbol;Acc:HGNC:1077]	Homo sapiens	51.9796	-0.324123	1.30605	-0.248171	0.804002	0.951031
BMPR2	protein_coding	bone morphogenetic protein receptor type 2 [Source:HGNC Symbol;Acc:HGNC:1078]	Homo sapiens	514.869	0.624696	0.340925	1.83236	0.0668981	0.433028
BMS1	protein_coding	BMS1 ribosome biogenesis factor [Source:HGNC Symbol;Acc:HGNC:23505]	Homo sapiens	407.774	0.36926	0.447717	0.824762	0.409507	0.79579
BMT2	protein_coding	base methyltransferase of 25S rRNA 2 homolog [Source:HGNC Symbol;Acc:HGNC:26475]	Homo sapiens	111.587	1.37489	0.471123	2.91833	0.00351911	0.145799
BMX	protein_coding	BMX non-receptor tyrosine kinase [Source:HGNC Symbol;Acc:HGNC:1079]	Homo sapiens	5.72596	-0.285436	2.65715	-0.107422	0.914454	NA
BNC1	protein_coding	basonuclin 1 [Source:HGNC Symbol;Acc:HGNC:1081]	Homo sapiens	16.1747	4.56929	1.76101	2.5947	0.00946722	0.213605
BNC2	protein_coding	basonuclin 2 [Source:HGNC Symbol;Acc:HGNC:30988]	Homo sapiens	369.087	0.207127	0.847931	0.244274	0.807019	0.951669
BNIP1	protein_coding	BCL2 interacting protein 1 [Source:HGNC Symbol;Acc:HGNC:1082]	Homo sapiens	219.556	1.06531	0.695903	1.53083	0.125811	0.541822
BNIP2	protein_coding	BCL2 interacting protein 2 [Source:HGNC Symbol;Acc:HGNC:1083]	Homo sapiens	432.774	0.897696	0.399318	2.24807	0.0245714	0.307543
BNIP3	protein_coding	BCL2 interacting protein 3 [Source:HGNC Symbol;Acc:HGNC:1084]	Homo sapiens	655.04	0.123064	0.65856	0.186869	0.851764	0.961571
BNIP3L	protein_coding	BCL2 interacting protein 3 like [Source:HGNC Symbol;Acc:HGNC:1085]	Homo sapiens	790.104	1.0184	0.408536	2.4928	0.0126739	0.242224
BNIPL	protein_coding	BCL2 interacting protein like [Source:HGNC Symbol;Acc:HGNC:16976]	Homo sapiens	61.7951	-1.62775	0.568392	-2.86379	0.00418607	0.157122
BOC	protein_coding	BOC cell adhesion associated, oncogene regulated [Source:HGNC Symbol;Acc:HGNC:17173]	Homo sapiens	246.708	0.575891	0.612756	0.939839	0.3473	0.754966
BOD1	protein_coding	biorientation of chromosomes in cell division 1 [Source:HGNC Symbol;Acc:HGNC:25114]	Homo sapiens	431.516	1.21265	0.468906	2.58613	0.00970594	0.216567
BOD1L1	protein_coding	biorientation of chromosomes in cell division 1 like 1 [Source:HGNC Symbol;Acc:HGNC:31792]	Homo sapiens	403.411	0.261601	0.468099	0.558858	0.576259	0.879584
BOK	protein_coding	BCL2 family apoptosis regulator BOK [Source:HGNC Symbol;Acc:HGNC:1087]	Homo sapiens	239.757	0.215315	0.79578	0.27057	0.786721	0.946471
BOLA1	protein_coding	bolA family member 1 [Source:HGNC Symbol;Acc:HGNC:24263]	Homo sapiens	263.781	-0.116739	0.595058	-0.196181	0.844468	0.960022
BOLA2	protein_coding	bolA family member 2 [Source:HGNC Symbol;Acc:HGNC:29488]	Homo sapiens	122.524	0.47756	0.566185	0.84347	0.398966	0.789016
BOLA2B	protein_coding	bolA family member 2B [Source:HGNC Symbol;Acc:HGNC:32479]	Homo sapiens	487.297	-0.295456	0.536954	-0.550245	0.582151	0.881004
BOLA2-SMG1P6	protein_coding	BOLA2-SMG1P6 readthrough [Source:HGNC Symbol;Acc:HGNC:53563]	Homo sapiens	87.5255	0.385422	1.37039	0.281249	0.778519	0.94466
BOLA3	protein_coding	bolA family member 3 [Source:HGNC Symbol;Acc:HGNC:24415]	Homo sapiens	386.865	1.0405	0.600539	1.73261	0.0831659	0.465284
BOLL	protein_coding	boule homolog, RNA binding protein [Source:HGNC Symbol;Acc:HGNC:14273]	Homo sapiens	12.1607	-0.0262651	1.50556	-0.0174453	0.986081	0.995958
BOP1	protein_coding	BOP1 ribosomal biogenesis factor [Source:HGNC Symbol;Acc:HGNC:15519]	Homo sapiens	1184.5	-0.380909	0.577602	-0.659465	0.509597	0.846455
BORA	protein_coding	BORA aurora kinase A activator [Source:HGNC Symbol;Acc:HGNC:24724]	Homo sapiens	195.854	0.632649	0.434085	1.45743	0.144998	0.57007
BORCS5	protein_coding	BLOC-1 related complex subunit 5 [Source:HGNC Symbol;Acc:HGNC:17950]	Homo sapiens	124.256	0.0163752	0.4844	0.0338051	0.973033	0.992992
BORCS6	protein_coding	BLOC-1 related complex subunit 6 [Source:HGNC Symbol;Acc:HGNC:25939]	Homo sapiens	253.661	-0.790572	0.628464	-1.25794	0.208412	0.642245
BORCS7	protein_coding	BLOC-1 related complex subunit 7 [Source:HGNC Symbol;Acc:HGNC:23516]	Homo sapiens	151.124	0.0949689	0.603145	0.157456	0.874885	0.967966
BORCS8	protein_coding	BLOC-1 related complex subunit 8 [Source:HGNC Symbol;Acc:HGNC:37247]	Homo sapiens	312.371	-0.226149	0.382091	-0.591872	0.553937	0.867564
BORCS8-MEF2B	protein_coding	BORCS8-MEF2B readthrough [Source:HGNC Symbol;Acc:HGNC:39979]	Homo sapiens	124.6	-0.168518	0.555599	-0.303309	0.761654	0.939818
BPGM	protein_coding	bisphosphoglycerate mutase [Source:HGNC Symbol;Acc:HGNC:1093]	Homo sapiens	210.209	1.37818	0.613498	2.24642	0.0246769	0.307677
BPHL	protein_coding	biphenyl hydrolase like [Source:HGNC Symbol;Acc:HGNC:1094]	Homo sapiens	150.701	0.0405422	0.45798	0.088524	0.92946	0.982616
BPI	protein_coding	bactericidal permeability increasing protein [Source:HGNC Symbol;Acc:HGNC:1095]	Homo sapiens	2.49175	-3.7597	3.21172	-1.17062	0.241751	NA
BPIFB4	protein_coding	BPI fold containing family B member 4 [Source:HGNC Symbol;Acc:HGNC:16179]	Homo sapiens	29.7427	-0.889768	2.13863	-0.416045	0.677377	0.913196
BPNT1	protein_coding	3'(2'), 5'-bisphosphate nucleotidase 1 [Source:HGNC Symbol;Acc:HGNC:1096]	Homo sapiens	338.393	0.892997	0.444829	2.00751	0.0446958	0.377543
BPNT2	protein_coding	3'(2'), 5'-bisphosphate nucleotidase 2 [Source:HGNC Symbol;Acc:HGNC:26019]	Homo sapiens	1097.11	0.431232	0.298927	1.4426	0.149134	0.576647
BPTF	protein_coding	bromodomain PHD finger transcription factor [Source:HGNC Symbol;Acc:HGNC:3581]	Homo sapiens	982.245	0.161	0.349884	0.460153	0.645407	0.902064
BRAF	protein_coding	B-Raf proto-oncogene, serine/threonine kinase [Source:HGNC Symbol;Acc:HGNC:1097]	Homo sapiens	354.185	0.640102	0.436302	1.46711	0.142347	0.566265
BRAP	protein_coding	BRCA1 associated protein [Source:HGNC Symbol;Acc:HGNC:1099]	Homo sapiens	218.413	0.553796	0.522345	1.06021	0.289049	0.710786
BRAT1	protein_coding	BRCA1 associated ATM activator 1 [Source:HGNC Symbol;Acc:HGNC:21701]	Homo sapiens	1070.56	-0.346825	0.511514	-0.678036	0.497749	0.841068
BRCA1	protein_coding	BRCA1 DNA repair associated [Source:HGNC Symbol;Acc:HGNC:1100]	Homo sapiens	263.772	0.599526	0.558319	1.07381	0.28291	0.705674
BRCA2	protein_coding	BRCA2 DNA repair associated [Source:HGNC Symbol;Acc:HGNC:1101]	Homo sapiens	115.458	0.645486	0.570259	1.13192	0.25767	0.685913
BRCC3	protein_coding	BRCA1/BRCA2-containing complex subunit 3 [Source:HGNC Symbol;Acc:HGNC:24185]	Homo sapiens	146.581	0.987095	0.623384	1.58345	0.11332	0.521503
BRD1	protein_coding	bromodomain containing 1 [Source:HGNC Symbol;Acc:HGNC:1102]	Homo sapiens	749.223	-0.289239	0.539678	-0.535948	0.591995	0.883818
BRD3	protein_coding	bromodomain containing 3 [Source:HGNC Symbol;Acc:HGNC:1104]	Homo sapiens	349.128	-0.598655	0.371119	-1.61311	0.106721	0.508819
BRD3OS	protein_coding	BRD3 opposite strand [Source:HGNC Symbol;Acc:HGNC:24742]	Homo sapiens	139.15	0.802854	0.462414	1.73622	0.0825243	0.463949
BRD4	protein_coding	bromodomain containing 4 [Source:HGNC Symbol;Acc:HGNC:13575]	Homo sapiens	1083.52	-0.416724	0.390337	-1.0676	0.285701	0.70808
BRD7	protein_coding	bromodomain containing 7 [Source:HGNC Symbol;Acc:HGNC:14310]	Homo sapiens	429.001	0.531319	0.456668	1.16347	0.244639	0.672033
BRD8	protein_coding	bromodomain containing 8 [Source:HGNC Symbol;Acc:HGNC:19874]	Homo sapiens	621.199	0.424775	0.481552	0.882095	0.377726	0.773983
BRD9	protein_coding	bromodomain containing 9 [Source:HGNC Symbol;Acc:HGNC:25818]	Homo sapiens	691.138	0.180449	0.346881	0.520205	0.602921	0.887337
BRF1	protein_coding	BRF1 RNA polymerase III transcription initiation factor subunit [Source:HGNC Symbol;Acc:HGNC:11551]	Homo sapiens	988.492	-1.13004	0.445642	-2.53576	0.0112205	0.230379
BRF2	protein_coding	BRF2 RNA polymerase III transcription initiation factor subunit [Source:HGNC Symbol;Acc:HGNC:17298]	Homo sapiens	280.174	0.665134	0.452854	1.46876	0.141898	0.56559
BRI3	protein_coding	brain protein I3 [Source:HGNC Symbol;Acc:HGNC:1109]	Homo sapiens	1214.82	-0.0646611	0.493469	-0.131034	0.895749	0.973185
BRI3BP	protein_coding	BRI3 binding protein [Source:HGNC Symbol;Acc:HGNC:14251]	Homo sapiens	198.374	-0.231238	0.523468	-0.441743	0.658675	0.906828
BRICD5	protein_coding	BRICHOS domain containing 5 [Source:HGNC Symbol;Acc:HGNC:28309]	Homo sapiens	25.2587	-1.33233	0.933198	-1.4277	0.153377	0.580172
BRINP1	protein_coding	BMP/retinoic acid inducible neural specific 1 [Source:HGNC Symbol;Acc:HGNC:2687]	Homo sapiens	11.6036	-2.1455	1.82209	-1.17749	0.239	0.666479
BRINP2	protein_coding	BMP/retinoic acid inducible neural specific 2 [Source:HGNC Symbol;Acc:HGNC:13746]	Homo sapiens	10.5363	-4.02259	1.88362	-2.13556	NA	NA
BRINP3	protein_coding	BMP/retinoic acid inducible neural specific 3 [Source:HGNC Symbol;Acc:HGNC:22393]	Homo sapiens	2.41451	-0.0457529	2.18399	-0.0209492	0.983286	NA
BRIP1	protein_coding	BRCA1 interacting helicase 1 [Source:HGNC Symbol;Acc:HGNC:20473]	Homo sapiens	247.369	0.24648	0.460707	0.535004	0.592647	0.883878
BRIX1	protein_coding	biogenesis of ribosomes BRX1 [Source:HGNC Symbol;Acc:HGNC:24170]	Homo sapiens	467.03	1.15685	0.568545	2.03477	0.0418745	0.36885
BRK1	protein_coding	BRICK1 subunit of SCAR/WAVE actin nucleating complex [Source:HGNC Symbol;Acc:HGNC:23057]	Homo sapiens	1344.05	0.211824	0.337017	0.628525	0.52966	0.855663
BRME1	protein_coding	break repair meiotic recombinase recruitment factor 1 [Source:HGNC Symbol;Acc:HGNC:28153]	Homo sapiens	158.122	-0.0738117	0.579969	-0.127268	0.898728	0.974023
BRMS1	protein_coding	BRMS1 transcriptional repressor and anoikis regulator [Source:HGNC Symbol;Acc:HGNC:17262]	Homo sapiens	735.793	0.0669488	0.295871	0.226277	0.820986	0.954743
BRMS1L	protein_coding	BRMS1 like transcriptional repressor [Source:HGNC Symbol;Acc:HGNC:20512]	Homo sapiens	99.9409	0.624315	0.557147	1.12056	0.262476	0.688385
BROX	protein_coding	BRO1 domain and CAAX motif containing [Source:HGNC Symbol;Acc:HGNC:26512]	Homo sapiens	477.747	1.21094	0.537454	2.2531	0.0242529	0.306011
BRPF1	protein_coding	bromodomain and PHD finger containing 1 [Source:HGNC Symbol;Acc:HGNC:14255]	Homo sapiens	322.711	-0.589892	0.387571	-1.52202	0.128003	0.545766
BRPF3	protein_coding	bromodomain and PHD finger containing 3 [Source:HGNC Symbol;Acc:HGNC:14256]	Homo sapiens	447.945	-0.810716	0.528823	-1.53306	0.125261	0.54087
BRSK1	protein_coding	BR serine/threonine kinase 1 [Source:HGNC Symbol;Acc:HGNC:18994]	Homo sapiens	151.923	0.18032	0.737276	0.244576	0.806784	0.951635
BRSK2	protein_coding	BR serine/threonine kinase 2 [Source:HGNC Symbol;Acc:HGNC:11405]	Homo sapiens	15.6951	-0.0086134	0.920595	-0.00935634	0.992535	0.998007
BRWD1	protein_coding	bromodomain and WD repeat domain containing 1 [Source:HGNC Symbol;Acc:HGNC:12760]	Homo sapiens	685.202	0.994773	0.404457	2.45953	0.013912	0.249927
BRWD3	protein_coding	bromodomain and WD repeat domain containing 3 [Source:HGNC Symbol;Acc:HGNC:17342]	Homo sapiens	216.404	0.992378	0.524139	1.89335	0.0583116	0.415741
BSCL2	protein_coding	BSCL2 lipid droplet biogenesis associated, seipin [Source:HGNC Symbol;Acc:HGNC:15832]	Homo sapiens	404.855	-0.671121	0.598105	-1.12208	0.261829	0.687934
BSDC1	protein_coding	BSD domain containing 1 [Source:HGNC Symbol;Acc:HGNC:25501]	Homo sapiens	1150.63	-0.35888	0.242075	-1.48251	0.138204	0.561841
BSG	protein_coding	basigin (Ok blood group) [Source:HGNC Symbol;Acc:HGNC:1116]	Homo sapiens	7011.3	0.229965	0.401433	0.572861	0.566739	0.875175
BSN	protein_coding	bassoon presynaptic cytomatrix protein [Source:HGNC Symbol;Acc:HGNC:1117]	Homo sapiens	22.9435	-0.344064	0.732053	-0.469998	0.638356	0.899461
BSND	protein_coding	barttin CLCNK type accessory subunit beta [Source:HGNC Symbol;Acc:HGNC:16512]	Homo sapiens	1.13456	-3.26922	3.23152	-1.01167	0.311697	NA
BSPRY	protein_coding	B-box and SPRY domain containing [Source:HGNC Symbol;Acc:HGNC:18232]	Homo sapiens	3.50707	4.97359	3.23527	1.5373	0.124219	NA
BST1	protein_coding	bone marrow stromal cell antigen 1 [Source:HGNC Symbol;Acc:HGNC:1118]	Homo sapiens	31.71	-1.20692	0.623217	-1.93659	0.0527951	0.400052
BST2	protein_coding	bone marrow stromal cell antigen 2 [Source:HGNC Symbol;Acc:HGNC:1119]	Homo sapiens	1323.31	0.673611	0.688562	0.978287	0.327933	0.742423
BTAF1	protein_coding	B-TFIID TATA-box binding protein associated factor 1 [Source:HGNC Symbol;Acc:HGNC:17307]	Homo sapiens	456.65	0.788496	0.393036	2.00617	0.0448381	0.378151
BTBD1	protein_coding	BTB domain containing 1 [Source:HGNC Symbol;Acc:HGNC:1120]	Homo sapiens	705.218	0.37579	0.499694	0.75204	0.452027	0.819146
BTBD10	protein_coding	BTB domain containing 10 [Source:HGNC Symbol;Acc:HGNC:21445]	Homo sapiens	284.31	0.897062	0.446356	2.00975	0.044458	0.376838
BTBD11	protein_coding	BTB domain containing 11 [Source:HGNC Symbol;Acc:HGNC:23844]	Homo sapiens	33.9067	0.696805	0.86281	0.8076	0.419321	0.80197
BTBD18	protein_coding	BTB domain containing 18 [Source:HGNC Symbol;Acc:HGNC:37214]	Homo sapiens	59.0997	0.0943151	0.500255	0.188534	0.850458	0.961259
BTBD19	protein_coding	BTB domain containing 19 [Source:HGNC Symbol;Acc:HGNC:27145]	Homo sapiens	200.546	-1.30143	0.588449	-2.21163	0.026992	0.316464
BTBD2	protein_coding	BTB domain containing 2 [Source:HGNC Symbol;Acc:HGNC:15504]	Homo sapiens	799.497	0.267534	0.580313	0.461017	0.644787	0.901708
BTBD3	protein_coding	BTB domain containing 3 [Source:HGNC Symbol;Acc:HGNC:15854]	Homo sapiens	426.201	0.648241	0.371746	1.74377	0.0811985	0.461065
BTBD6	protein_coding	BTB domain containing 6 [Source:HGNC Symbol;Acc:HGNC:19897]	Homo sapiens	579.368	-0.40721	0.421949	-0.96507	0.33451	0.746477
BTBD8	protein_coding	BTB domain containing 8 [Source:HGNC Symbol;Acc:HGNC:21019]	Homo sapiens	40.9631	0.35803	0.816332	0.438584	0.660963	0.907841
BTBD9	protein_coding	BTB domain containing 9 [Source:HGNC Symbol;Acc:HGNC:21228]	Homo sapiens	426.763	0.594115	0.425879	1.39503	0.163006	0.592518
BTD	protein_coding	biotinidase [Source:HGNC Symbol;Acc:HGNC:1122]	Homo sapiens	178.121	0.147304	0.420208	0.350551	0.725925	0.927009
BTF3	protein_coding	basic transcription factor 3 [Source:HGNC Symbol;Acc:HGNC:1125]	Homo sapiens	4949.42	1.04267	0.598292	1.74274	0.0813792	0.461567
BTF3L4	protein_coding	basic transcription factor 3 like 4 [Source:HGNC Symbol;Acc:HGNC:30547]	Homo sapiens	449.321	0.0103433	0.503314	0.0205505	0.983604	0.99546
BTG1	protein_coding	BTG anti-proliferation factor 1 [Source:HGNC Symbol;Acc:HGNC:1130]	Homo sapiens	667.044	0.374389	0.430895	0.868864	0.384921	0.778927
BTG2	protein_coding	BTG anti-proliferation factor 2 [Source:HGNC Symbol;Acc:HGNC:1131]	Homo sapiens	302.157	0.28255	0.456503	0.618944	0.535953	0.85826
BTK	protein_coding	Bruton tyrosine kinase [Source:HGNC Symbol;Acc:HGNC:1133]	Homo sapiens	127.266	0.114047	0.630891	0.180772	0.856547	0.963202
BTLA	protein_coding	B and T lymphocyte associated [Source:HGNC Symbol;Acc:HGNC:21087]	Homo sapiens	3.71885	0.203348	1.83595	0.110759	0.911807	NA
BTN1A1	protein_coding	butyrophilin subfamily 1 member A1 [Source:HGNC Symbol;Acc:HGNC:1135]	Homo sapiens	4.32794	-1.47366	1.87543	-0.785771	0.432002	NA
BTN2A1	protein_coding	butyrophilin subfamily 2 member A1 [Source:HGNC Symbol;Acc:HGNC:1136]	Homo sapiens	322.336	0.0835332	0.324168	0.257684	0.79665	0.948936
BTN2A2	protein_coding	butyrophilin subfamily 2 member A2 [Source:HGNC Symbol;Acc:HGNC:1137]	Homo sapiens	151.703	0.357038	0.558188	0.639638	0.522408	0.85318
BTN3A1	protein_coding	butyrophilin subfamily 3 member A1 [Source:HGNC Symbol;Acc:HGNC:1138]	Homo sapiens	507.553	0.637159	0.430474	1.48013	0.138838	0.562167
BTN3A2	protein_coding	butyrophilin subfamily 3 member A2 [Source:HGNC Symbol;Acc:HGNC:1139]	Homo sapiens	554.142	0.339632	0.431757	0.786627	0.4315	0.807748
BTN3A3	protein_coding	butyrophilin subfamily 3 member A3 [Source:HGNC Symbol;Acc:HGNC:1140]	Homo sapiens	300.246	0.627826	0.530647	1.18313	0.236756	0.665017
BTNL9	protein_coding	butyrophilin like 9 [Source:HGNC Symbol;Acc:HGNC:24176]	Homo sapiens	96.8025	-0.228862	1.1647	-0.196498	0.84422	0.960022
BTRC	protein_coding	beta-transducin repeat containing E3 ubiquitin protein ligase [Source:HGNC Symbol;Acc:HGNC:1144]	Homo sapiens	162.332	0.159463	0.41121	0.38779	0.698171	0.919827
BUB1	protein_coding	BUB1 mitotic checkpoint serine/threonine kinase [Source:HGNC Symbol;Acc:HGNC:1148]	Homo sapiens	562.022	1.75294	0.545853	3.21138	0.001321	0.0898932
BUB1B	protein_coding	BUB1 mitotic checkpoint serine/threonine kinase B [Source:HGNC Symbol;Acc:HGNC:1149]	Homo sapiens	433.591	0.801143	0.45829	1.74811	0.0804445	0.459712
BUB1B-PAK6	protein_coding	BUB1B-PAK6 readthrough [Source:HGNC Symbol;Acc:HGNC:52276]	Homo sapiens	22.2837	0.48254	1.13504	0.425131	0.670741	0.911453
BUB3	protein_coding	BUB3 mitotic checkpoint protein [Source:HGNC Symbol;Acc:HGNC:1151]	Homo sapiens	439.446	0.610643	0.414725	1.47241	0.140911	0.564427
BUD13	protein_coding	BUD13 homolog [Source:HGNC Symbol;Acc:HGNC:28199]	Homo sapiens	243.418	-0.0235598	0.424683	-0.0554762	0.955759	0.988745
BUD23	protein_coding	BUD23 rRNA methyltransferase and ribosome maturation factor [Source:HGNC Symbol;Acc:HGNC:16405]	Homo sapiens	601.098	0.39735	0.502225	0.791178	0.42884	0.806276
BUD31	protein_coding	BUD31 homolog [Source:HGNC Symbol;Acc:HGNC:29629]	Homo sapiens	1073.61	0.387317	0.520375	0.744304	0.456693	0.821438
BVES	protein_coding	blood vessel epicardial substance [Source:HGNC Symbol;Acc:HGNC:1152]	Homo sapiens	116.297	-0.393972	0.74473	-0.529013	0.596796	0.885672
BYSL	protein_coding	bystin like [Source:HGNC Symbol;Acc:HGNC:1157]	Homo sapiens	744.577	-0.479187	0.661437	-0.724464	0.468781	0.827557
BZW1	protein_coding	basic leucine zipper and W2 domains 1 [Source:HGNC Symbol;Acc:HGNC:18380]	Homo sapiens	816.306	0.653817	0.401042	1.6303	0.103039	0.502979
BZW2	protein_coding	basic leucine zipper and W2 domains 2 [Source:HGNC Symbol;Acc:HGNC:18808]	Homo sapiens	1271.93	1.14353	0.420555	2.7191	0.00654607	0.18321
C10orf105	protein_coding	chromosome 10 open reading frame 105 [Source:HGNC Symbol;Acc:HGNC:20304]	Homo sapiens	15.628	-0.575914	1.30736	-0.440517	0.659563	0.907112
C10orf143	protein_coding	chromosome 10 open reading frame 143 [Source:HGNC Symbol;Acc:HGNC:48677]	Homo sapiens	19.0401	-0.470438	0.966046	-0.486973	0.626278	0.895604
C10orf62	protein_coding	chromosome 10 open reading frame 62 [Source:HGNC Symbol;Acc:HGNC:23294]	Homo sapiens	7.90013	0.26158	1.73601	0.150678	0.880229	0.969208
C10orf67	protein_coding	chromosome 10 open reading frame 67 [Source:HGNC Symbol;Acc:HGNC:28716]	Homo sapiens	2.62779	-0.962624	3.08643	-0.311889	0.755125	NA
C10orf71	protein_coding	chromosome 10 open reading frame 71 [Source:HGNC Symbol;Acc:HGNC:26973]	Homo sapiens	65.4318	-8.63658	1.96701	-4.39072	1.12974e-05	0.0036463
C10orf82	protein_coding	chromosome 10 open reading frame 82 [Source:HGNC Symbol;Acc:HGNC:28500]	Homo sapiens	1.46475	3.7188	3.24818	1.14489	0.252256	NA
C10orf88	protein_coding	chromosome 10 open reading frame 88 [Source:HGNC Symbol;Acc:HGNC:25822]	Homo sapiens	96.4078	0.852014	0.584328	1.45811	0.14481	0.569944
C10orf90	protein_coding	chromosome 10 open reading frame 90 [Source:HGNC Symbol;Acc:HGNC:26563]	Homo sapiens	1.33705	0.25211	2.32967	0.108217	0.913823	NA
C10orf95	protein_coding	chromosome 10 open reading frame 95 [Source:HGNC Symbol;Acc:HGNC:25880]	Homo sapiens	23.4345	-1.17337	1.01083	-1.1608	0.245723	0.673633
C11orf1	protein_coding	chromosome 11 open reading frame 1 [Source:HGNC Symbol;Acc:HGNC:1163]	Homo sapiens	47.9247	0.974267	0.873067	1.11591	0.264459	0.690029
C11orf16	protein_coding	chromosome 11 open reading frame 16 [Source:HGNC Symbol;Acc:HGNC:1169]	Homo sapiens	16.4932	-0.0363116	1.17254	-0.0309682	0.975295	0.993571
C11orf21	protein_coding	chromosome 11 open reading frame 21 [Source:HGNC Symbol;Acc:HGNC:13231]	Homo sapiens	70.4353	-0.165451	0.596577	-0.277335	0.781523	0.945521
C11orf24	protein_coding	chromosome 11 open reading frame 24 [Source:HGNC Symbol;Acc:HGNC:1174]	Homo sapiens	698.376	0.620712	0.405872	1.52933	0.126183	0.542669
C11orf42	protein_coding	chromosome 11 open reading frame 42 [Source:HGNC Symbol;Acc:HGNC:28541]	Homo sapiens	22.3213	0.303991	0.762455	0.3987	0.690114	0.917431
C11orf49	protein_coding	chromosome 11 open reading frame 49 [Source:HGNC Symbol;Acc:HGNC:28720]		404.566	0.654666	0.481484	1.35968	0.17393	0.603649
C11orf54	protein_coding	chromosome 11 open reading frame 54 [Source:HGNC Symbol;Acc:HGNC:30204]	Homo sapiens	209.176	0.647404	0.460417	1.40612	0.159687	0.588048
C11orf58	protein_coding	chromosome 11 open reading frame 58 [Source:HGNC Symbol;Acc:HGNC:16990]	Homo sapiens	560.659	0.924177	0.43357	2.13155	0.0330435	0.339805
C11orf65	protein_coding	chromosome 11 open reading frame 65 [Source:HGNC Symbol;Acc:HGNC:28519]	Homo sapiens	96.6709	1.25555	0.729001	1.72229	0.0850171	0.469853
C11orf68	protein_coding	chromosome 11 open reading frame 68 [Source:HGNC Symbol;Acc:HGNC:28801]	Homo sapiens	347.031	0.0389436	0.377256	0.103229	0.917782	0.979195
C11orf71	protein_coding	chromosome 11 open reading frame 71 [Source:HGNC Symbol;Acc:HGNC:25937]	Homo sapiens	150.319	0.841047	0.498301	1.68783	0.0914441	0.481888
C11orf80	protein_coding	chromosome 11 open reading frame 80 [Source:HGNC Symbol;Acc:HGNC:26197]	Homo sapiens	110.01	-1.36952	0.878001	-1.55982	0.118802	0.5295
C11orf87	protein_coding	chromosome 11 open reading frame 87 [Source:HGNC Symbol;Acc:HGNC:33788]	Homo sapiens	3.56188	1.6344	1.87712	0.870699	0.383918	NA
C11orf96	protein_coding	chromosome 11 open reading frame 96 [Source:HGNC Symbol;Acc:HGNC:38675]	Homo sapiens	296.168	0.182868	0.621857	0.294067	0.768706	0.941809
C11orf98	protein_coding	chromosome 11 open reading frame 98 [Source:HGNC Symbol;Acc:HGNC:51238]	Homo sapiens	413.445	0.573837	0.557774	1.0288	0.303574	0.722222
C12orf29	protein_coding	chromosome 12 open reading frame 29 [Source:HGNC Symbol;Acc:HGNC:25322]	Homo sapiens	139.948	1.44978	0.64707	2.24052	0.025057	0.30893
C12orf4	protein_coding	chromosome 12 open reading frame 4 [Source:HGNC Symbol;Acc:HGNC:1184]	Homo sapiens	472.055	0.0942064	0.380944	0.247298	0.804678	0.951178
C12orf40	protein_coding	chromosome 12 open reading frame 40 [Source:HGNC Symbol;Acc:HGNC:26846]	Homo sapiens	7.98732	0.325055	1.27516	0.254913	0.798791	0.949295
C12orf42	protein_coding	chromosome 12 open reading frame 42 [Source:HGNC Symbol;Acc:HGNC:24729]	Homo sapiens	1.90069	2.48014	2.58894	0.957973	0.338076	NA
C12orf43	protein_coding	chromosome 12 open reading frame 43 [Source:HGNC Symbol;Acc:HGNC:25719]	Homo sapiens	136.557	-0.16863	0.429854	-0.392297	0.694839	0.918916
C12orf50	protein_coding	chromosome 12 open reading frame 50 [Source:HGNC Symbol;Acc:HGNC:26665]	Homo sapiens	2.42831	-1.39918	2.17416	-0.643551	0.519867	NA
C12orf54	protein_coding	chromosome 12 open reading frame 54 [Source:HGNC Symbol;Acc:HGNC:28553]	Homo sapiens	2.38709	-1.5608	2.47663	-0.63021	0.528557	NA
C12orf56	protein_coding	chromosome 12 open reading frame 56 [Source:HGNC Symbol;Acc:HGNC:26967]	Homo sapiens	10.5199	-0.20054	1.20177	-0.16687	0.867472	0.965656
C12orf57	protein_coding	chromosome 12 open reading frame 57 [Source:HGNC Symbol;Acc:HGNC:29521]	Homo sapiens	2928.87	0.279015	0.549753	0.507528	0.611784	0.890699
C12orf60	protein_coding	chromosome 12 open reading frame 60 [Source:HGNC Symbol;Acc:HGNC:28726]	Homo sapiens	107.258	-0.559448	0.815559	-0.685969	0.492733	0.838554
C12orf73	protein_coding	chromosome 12 open reading frame 73 [Source:HGNC Symbol;Acc:HGNC:34450]	Homo sapiens	164.469	0.378741	0.517708	0.731572	0.46443	0.824797
C12orf75	protein_coding	chromosome 12 open reading frame 75 [Source:HGNC Symbol;Acc:HGNC:35164]	Homo sapiens	190.866	2.07235	0.591611	3.50289	0.000460243	0.0513466
C12orf76	protein_coding	chromosome 12 open reading frame 76 [Source:HGNC Symbol;Acc:HGNC:33790]	Homo sapiens	123.908	0.185668	0.592464	0.313383	0.75399	0.937862
C13orf46	protein_coding	chromosome 13 open reading frame 46 [Source:HGNC Symbol;Acc:HGNC:53786]	Homo sapiens	130.522	-1.01612	0.64031	-1.58692	0.112531	0.519928
C14orf119	protein_coding	chromosome 14 open reading frame 119 [Source:HGNC Symbol;Acc:HGNC:20270]	Homo sapiens	449.679	1.03412	0.554537	1.86483	0.0622053	0.423843
C14orf132	protein_coding	chromosome 14 open reading frame 132 [Source:HGNC Symbol;Acc:HGNC:20346]	Homo sapiens	357.814	0.171198	0.881668	0.194175	0.846039	0.960567
C14orf28	protein_coding	chromosome 14 open reading frame 28 [Source:HGNC Symbol;Acc:HGNC:19834]	Homo sapiens	46.0765	1.74713	1.01757	1.71696	0.085986	0.471971
C14orf39	protein_coding	chromosome 14 open reading frame 39 [Source:HGNC Symbol;Acc:HGNC:19849]	Homo sapiens	10.7704	0.559842	1.85448	0.301886	0.762739	0.939998
C14orf93	protein_coding	chromosome 14 open reading frame 93 [Source:HGNC Symbol;Acc:HGNC:20162]	Homo sapiens	183.135	0.359685	0.61082	0.588857	0.555957	0.868746
C15orf39	protein_coding	chromosome 15 open reading frame 39 [Source:HGNC Symbol;Acc:HGNC:24497]	Homo sapiens	434.409	-1.19577	0.553727	-2.1595	0.0308117	0.3319
C15orf40	protein_coding	chromosome 15 open reading frame 40 [Source:HGNC Symbol;Acc:HGNC:28443]	Homo sapiens	194.945	-0.193272	0.467217	-0.413667	0.679118	0.913911
C15orf48	protein_coding	chromosome 15 open reading frame 48 [Source:HGNC Symbol;Acc:HGNC:29898]	Homo sapiens	34.5866	-0.422555	1.3097	-0.322635	0.746972	0.93555
C15orf61	protein_coding	chromosome 15 open reading frame 61 [Source:HGNC Symbol;Acc:HGNC:34453]	Homo sapiens	32.6265	0.416884	0.662455	0.629302	0.529151	0.855523
C15orf62	protein_coding	chromosome 15 open reading frame 62 [Source:HGNC Symbol;Acc:HGNC:34489]	Homo sapiens	74.1823	-0.714248	0.54775	-1.30397	0.192245	0.62534
C15orf65	protein_coding	chromosome 15 open reading frame 65 [Source:HGNC Symbol;Acc:HGNC:44654]		26.007	0.28567	0.789454	0.361858	0.717458	0.925143
C16orf46	protein_coding	chromosome 16 open reading frame 46 [Source:HGNC Symbol;Acc:HGNC:26525]	Homo sapiens	28.5609	0.398673	0.620677	0.642319	0.520666	0.852321
C16orf54	protein_coding	chromosome 16 open reading frame 54 [Source:HGNC Symbol;Acc:HGNC:26649]	Homo sapiens	88.6481	-1.48988	0.646823	-2.30339	0.021257	0.290942
C16orf72	protein_coding	chromosome 16 open reading frame 72 [Source:HGNC Symbol;Acc:HGNC:30103]	Homo sapiens	2241.98	0.841369	0.444161	1.89429	0.0581866	0.415741
C16orf74	protein_coding	chromosome 16 open reading frame 74 [Source:HGNC Symbol;Acc:HGNC:23362]	Homo sapiens	81.9467	-0.412758	0.632565	-0.652515	0.514069	0.849414
C16orf86	protein_coding	chromosome 16 open reading frame 86 [Source:HGNC Symbol;Acc:HGNC:33755]	Homo sapiens	61.0618	-0.835022	0.683286	-1.22207	0.221682	0.65297
C16orf87	protein_coding	chromosome 16 open reading frame 87 [Source:HGNC Symbol;Acc:HGNC:33754]	Homo sapiens	53.9723	-0.0539855	0.606879	-0.0889559	0.929117	0.982473
C16orf89	protein_coding	chromosome 16 open reading frame 89 [Source:HGNC Symbol;Acc:HGNC:28687]	Homo sapiens	54.3762	-2.15998	1.15953	-1.8628	0.0624903	0.424309
C16orf91	protein_coding	chromosome 16 open reading frame 91 [Source:HGNC Symbol;Acc:HGNC:27558]	Homo sapiens	228.806	0.399557	0.479286	0.83365	0.404478	0.792488
C16orf95	protein_coding	chromosome 16 open reading frame 95 [Source:HGNC Symbol;Acc:HGNC:40033]	Homo sapiens	101.219	-0.576439	0.568143	-1.0146	0.310296	0.727657
C16orf96	protein_coding	chromosome 16 open reading frame 96 [Source:HGNC Symbol;Acc:HGNC:40031]	Homo sapiens	5.77191	-0.92082	1.14745	-0.802495	0.422266	NA
C17orf100	protein_coding	chromosome 17 open reading frame 100 [Source:HGNC Symbol;Acc:HGNC:34494]	Homo sapiens	54.2298	-0.157957	0.722044	-0.218763	0.826835	0.955962
C17orf107	protein_coding	chromosome 17 open reading frame 107 [Source:HGNC Symbol;Acc:HGNC:37238]	Homo sapiens	57.8381	-0.390911	0.85586	-0.456747	0.647853	0.902967
C17orf113	protein_coding	chromosome 17 open reading frame 113 [Source:HGNC Symbol;Acc:HGNC:53437]	Homo sapiens	12.2008	0.20838	0.89146	0.233751	0.815178	0.953913
C17orf114	protein_coding	chromosome 17 open reading frame 114 [Source:HGNC Symbol;Acc:HGNC:55343]	Homo sapiens	50.5303	-0.897764	2.08991	-0.429571	0.667508	0.910252
C17orf49	protein_coding	chromosome 17 open reading frame 49 [Source:HGNC Symbol;Acc:HGNC:28737]	Homo sapiens	239.641	0.615395	0.433187	1.42062	0.155427	0.582368
C17orf58	protein_coding	chromosome 17 open reading frame 58 [Source:HGNC Symbol;Acc:HGNC:27568]	Homo sapiens	97.5372	-0.234214	0.426584	-0.549044	0.582975	0.881004
C17orf67	protein_coding	chromosome 17 open reading frame 67 [Source:HGNC Symbol;Acc:HGNC:27900]	Homo sapiens	58.7775	1.28764	0.609147	2.11384	0.034529	0.342958
C17orf75	protein_coding	chromosome 17 open reading frame 75 [Source:HGNC Symbol;Acc:HGNC:30173]	Homo sapiens	133.587	0.038343	0.63612	0.0602764	0.951936	0.988326
C17orf80	protein_coding	chromosome 17 open reading frame 80 [Source:HGNC Symbol;Acc:HGNC:29601]	Homo sapiens	426.409	0.566935	0.341757	1.65888	0.0971396	0.491874
C17orf97	protein_coding	chromosome 17 open reading frame 97 [Source:HGNC Symbol;Acc:HGNC:33800]	Homo sapiens	14.6887	-1.39474	1.01671	-1.37181	0.170122	0.599658
C18orf21	protein_coding	chromosome 18 open reading frame 21 [Source:HGNC Symbol;Acc:HGNC:28802]	Homo sapiens	128.883	0.819695	0.537175	1.52594	0.127026	0.544107
C18orf25	protein_coding	chromosome 18 open reading frame 25 [Source:HGNC Symbol;Acc:HGNC:28172]	Homo sapiens	239.461	0.238178	0.423756	0.562064	0.574072	0.878805
C18orf32	protein_coding	chromosome 18 open reading frame 32 [Source:HGNC Symbol;Acc:HGNC:31690]	Homo sapiens	223.196	1.2799	0.750654	1.70505	0.0881858	0.476109
C18orf54	protein_coding	chromosome 18 open reading frame 54 [Source:HGNC Symbol;Acc:HGNC:13796]	Homo sapiens	148.59	1.66534	0.613073	2.71639	0.00659983	0.184076
C19orf12	protein_coding	chromosome 19 open reading frame 12 [Source:HGNC Symbol;Acc:HGNC:25443]	Homo sapiens	666.482	0.796651	0.64602	1.23317	0.217513	0.650353
C19orf18	protein_coding	chromosome 19 open reading frame 18 [Source:HGNC Symbol;Acc:HGNC:28642]	Homo sapiens	18.2732	0.110278	0.775274	0.142244	0.886888	0.97096
C19orf25	protein_coding	chromosome 19 open reading frame 25 [Source:HGNC Symbol;Acc:HGNC:26711]	Homo sapiens	424.897	-0.242797	0.463712	-0.523595	0.60056	0.886609
C19orf38	protein_coding	chromosome 19 open reading frame 38 [Source:HGNC Symbol;Acc:HGNC:34073]	Homo sapiens	18.1779	1.00659	0.667387	1.50826	0.131488	0.551188
C19orf44	protein_coding	chromosome 19 open reading frame 44 [Source:HGNC Symbol;Acc:HGNC:26141]	Homo sapiens	151.712	0.212888	0.562738	0.378307	0.705202	0.922137
C19orf47	protein_coding	chromosome 19 open reading frame 47 [Source:HGNC Symbol;Acc:HGNC:26723]	Homo sapiens	313.628	-1.30025	0.719516	-1.80712	NA	NA
C19orf53	protein_coding	chromosome 19 open reading frame 53 [Source:HGNC Symbol;Acc:HGNC:24991]	Homo sapiens	119.548	2.26467	1.42193	1.59267	NA	NA
C19orf54	protein_coding	chromosome 19 open reading frame 54 [Source:HGNC Symbol;Acc:HGNC:24758]	Homo sapiens	147.233	-0.559679	0.366181	-1.52842	0.126407	0.543054
C19orf67	protein_coding	chromosome 19 open reading frame 67 [Source:HGNC Symbol;Acc:HGNC:34354]	Homo sapiens	14.4038	0.208359	0.816048	0.255327	0.798471	0.949167
C19orf71	protein_coding	chromosome 19 open reading frame 71 [Source:HGNC Symbol;Acc:HGNC:34496]		339.697	-0.533887	0.472233	-1.13056	0.258241	0.686183
C19orf73	protein_coding	chromosome 19 open reading frame 73 [Source:HGNC Symbol;Acc:HGNC:25534]	Homo sapiens	25.895	0.431925	1.35463	0.318851	0.74984	0.936704
C19orf81	protein_coding	chromosome 19 open reading frame 81 [Source:HGNC Symbol;Acc:HGNC:40041]	Homo sapiens	22.3914	0.468828	2.04605	0.229138	0.818761	0.954496
C19orf85	protein_coding	chromosome 19 open reading frame 85 [Source:HGNC Symbol;Acc:HGNC:53653]	Homo sapiens	3.29354	4.87914	3.2359	1.50781	0.131602	NA
C1D	protein_coding	C1D nuclear receptor corepressor [Source:HGNC Symbol;Acc:HGNC:29911]	Homo sapiens	93.316	0.755094	0.585757	1.28909	0.197367	0.632071
C1GALT1	protein_coding	core 1 synthase, glycoprotein-N-acetylgalactosamine 3-beta-galactosyltransferase 1 [Source:HGNC Symbol;Acc:HGNC:24337]	Homo sapiens	704.908	0.754461	0.424705	1.77644	0.0756612	0.450564
C1GALT1C1	protein_coding	C1GALT1 specific chaperone 1 [Source:HGNC Symbol;Acc:HGNC:24338]	Homo sapiens	286.311	0.802734	0.552595	1.45266	0.146317	0.572311
C1GALT1C1L	protein_coding	C1GALT1 specific chaperone 1 like [Source:HGNC Symbol;Acc:HGNC:51617]	Homo sapiens	35.3909	2.04117	0.906908	2.25069	0.0244051	0.306589
C1orf100	protein_coding	chromosome 1 open reading frame 100 [Source:HGNC Symbol;Acc:HGNC:30435]	Homo sapiens	12.7214	0.735131	1.27341	0.577294	0.563741	0.87293
C1orf105	protein_coding	chromosome 1 open reading frame 105 [Source:HGNC Symbol;Acc:HGNC:29591]	Homo sapiens	16.9709	0.0797111	0.881789	0.090397	0.927972	0.982174
C1orf109	protein_coding	chromosome 1 open reading frame 109 [Source:HGNC Symbol;Acc:HGNC:26039]	Homo sapiens	307.314	0.0765936	0.448742	0.170685	0.864471	0.965014
C1orf112	protein_coding	chromosome 1 open reading frame 112 [Source:HGNC Symbol;Acc:HGNC:25565]	Homo sapiens	271.246	0.762758	0.356431	2.13999	0.0323558	0.338009
C1orf115	protein_coding	chromosome 1 open reading frame 115 [Source:HGNC Symbol;Acc:HGNC:25873]	Homo sapiens	78.8837	-0.560194	0.986938	-0.567608	0.570301	0.877261
C1orf116	protein_coding	chromosome 1 open reading frame 116 [Source:HGNC Symbol;Acc:HGNC:28667]	Homo sapiens	1.20522	1.88918	3.2475	0.581732	0.560747	NA
C1orf122	protein_coding	chromosome 1 open reading frame 122 [Source:HGNC Symbol;Acc:HGNC:24789]	Homo sapiens	922.668	-0.380915	0.505198	-0.753992	0.450854	0.818051
C1orf127	protein_coding	chromosome 1 open reading frame 127 [Source:HGNC Symbol;Acc:HGNC:26730]	Homo sapiens	20.1546	-1.44584	1.04437	-1.38441	0.166234	0.595264
C1orf131	protein_coding	chromosome 1 open reading frame 131 [Source:HGNC Symbol;Acc:HGNC:25332]	Homo sapiens	203.283	1.18717	0.598516	1.98352	0.0473095	0.385679
C1orf146	protein_coding	chromosome 1 open reading frame 146 [Source:HGNC Symbol;Acc:HGNC:24032]	Homo sapiens	8.89413	-0.0567861	1.57856	-0.0359734	0.971304	0.992608
C1orf159	protein_coding	chromosome 1 open reading frame 159 [Source:HGNC Symbol;Acc:HGNC:26062]	Homo sapiens	229.362	-0.462101	0.515085	-0.897136	0.369647	0.769514
C1orf162	protein_coding	chromosome 1 open reading frame 162 [Source:HGNC Symbol;Acc:HGNC:28344]	Homo sapiens	47.5926	-0.114619	0.541882	-0.211521	0.832481	0.957379
C1orf167	protein_coding	chromosome 1 open reading frame 167 [Source:HGNC Symbol;Acc:HGNC:25262]	Homo sapiens	2.83173	-2.30784	2.41816	-0.95438	0.339891	NA
C1orf174	protein_coding	chromosome 1 open reading frame 174 [Source:HGNC Symbol;Acc:HGNC:27915]	Homo sapiens	515.521	-0.0278084	0.321424	-0.0865165	0.931056	0.98304
C1orf185	protein_coding	chromosome 1 open reading frame 185 [Source:HGNC Symbol;Acc:HGNC:28096]	Homo sapiens	7.73295	-1.52272	2.55634	-0.595663	0.5514	0.866049
C1orf198	protein_coding	chromosome 1 open reading frame 198 [Source:HGNC Symbol;Acc:HGNC:25900]	Homo sapiens	1180.64	0.943459	0.43795	2.15426	0.0312197	0.333677
C1orf21	protein_coding	chromosome 1 open reading frame 21 [Source:HGNC Symbol;Acc:HGNC:15494]	Homo sapiens	115.806	0.358541	0.627295	0.571566	0.567616	0.875837
C1orf216	protein_coding	chromosome 1 open reading frame 216 [Source:HGNC Symbol;Acc:HGNC:26800]	Homo sapiens	417.372	-0.576566	0.310282	-1.8582	0.0631411	0.425276
C1orf226	protein_coding	chromosome 1 open reading frame 226 [Source:HGNC Symbol;Acc:HGNC:34351]	Homo sapiens	104.45	-1.15878	0.68691	-1.68695	0.0916124	0.482
C1orf35	protein_coding	chromosome 1 open reading frame 35 [Source:HGNC Symbol;Acc:HGNC:19032]	Homo sapiens	268.231	-0.058091	0.539015	-0.107772	0.914176	0.978541
C1orf43	protein_coding	chromosome 1 open reading frame 43 [Source:HGNC Symbol;Acc:HGNC:29876]	Homo sapiens	2195.39	0.257105	0.413605	0.621619	0.534192	0.857579
C1orf50	protein_coding	chromosome 1 open reading frame 50 [Source:HGNC Symbol;Acc:HGNC:28795]	Homo sapiens	122.222	0.119342	0.414372	0.288008	0.773341	0.943041
C1orf52	protein_coding	chromosome 1 open reading frame 52 [Source:HGNC Symbol;Acc:HGNC:24871]	Homo sapiens	349.708	0.0687653	0.515341	0.133436	0.893848	0.972447
C1orf53	protein_coding	chromosome 1 open reading frame 53 [Source:HGNC Symbol;Acc:HGNC:30003]	Homo sapiens	92.3675	-0.481979	1.04268	-0.462251	0.643902	0.90127
C1orf54	protein_coding	chromosome 1 open reading frame 54 [Source:HGNC Symbol;Acc:HGNC:26258]	Homo sapiens	332.929	1.10486	0.632487	1.74684	0.0806644	0.460152
C1orf56	protein_coding	chromosome 1 open reading frame 56 [Source:HGNC Symbol;Acc:HGNC:26045]	Homo sapiens	150.659	-1.57856	1.16901	-1.35034	0.176907	0.607501
C1orf74	protein_coding	chromosome 1 open reading frame 74 [Source:HGNC Symbol;Acc:HGNC:26319]	Homo sapiens	59.0261	0.784339	0.553126	1.41801	0.156187	0.583319
C1QA	protein_coding	complement C1q A chain [Source:HGNC Symbol;Acc:HGNC:1241]	Homo sapiens	2526.5	-0.258144	0.654613	-0.394345	0.693326	0.918509
C1QB	protein_coding	complement C1q B chain [Source:HGNC Symbol;Acc:HGNC:1242]	Homo sapiens	2614.25	-0.520831	0.600016	-0.868029	0.385378	0.779313
C1QBP	protein_coding	complement C1q binding protein [Source:HGNC Symbol;Acc:HGNC:1243]	Homo sapiens	1482.83	0.731617	0.43879	1.66735	0.0954447	0.488362
C1QC	protein_coding	complement C1q C chain [Source:HGNC Symbol;Acc:HGNC:1245]	Homo sapiens	3016.47	-0.438321	0.587489	-0.746093	0.455612	0.820844
C1QL1	protein_coding	complement C1q like 1 [Source:HGNC Symbol;Acc:HGNC:24182]	Homo sapiens	34.8533	0.0693807	1.02336	0.067797	0.945947	0.986934
C1QL3	protein_coding	complement C1q like 3 [Source:HGNC Symbol;Acc:HGNC:19359]	Homo sapiens	12.8602	-0.438562	0.918961	-0.477237	0.633193	0.897232
C1QL4	protein_coding	complement C1q like 4 [Source:HGNC Symbol;Acc:HGNC:31416]	Homo sapiens	20.7794	1.26344	1.18481	1.06637	0.286257	0.708465
C1QTNF1	protein_coding	C1q and TNF related 1 [Source:HGNC Symbol;Acc:HGNC:14324]	Homo sapiens	1793.1	0.698972	0.751804	0.929726	0.352513	0.758972
C1QTNF12	protein_coding	C1q and TNF related 12 [Source:HGNC Symbol;Acc:HGNC:32308]	Homo sapiens	29.2634	-0.407659	1.08729	-0.374929	0.707713	0.922767
C1QTNF2	protein_coding	C1q and TNF related 2 [Source:HGNC Symbol;Acc:HGNC:14325]	Homo sapiens	141.848	0.305443	1.19952	0.254639	0.799002	0.949296
C1QTNF3	protein_coding	C1q and TNF related 3 [Source:HGNC Symbol;Acc:HGNC:14326]	Homo sapiens	253.782	1.38626	0.91698	1.51176	0.130594	0.550221
C1QTNF3-AMACR	protein_coding	C1QTNF3-AMACR readthrough (NMD candidate) [Source:HGNC Symbol;Acc:HGNC:49198]	Homo sapiens	37.934	1.76938	1.15239	1.53539	0.124687	0.53991
C1QTNF4	protein_coding	C1q and TNF related 4 [Source:HGNC Symbol;Acc:HGNC:14346]	Homo sapiens	8.05111	-1.08391	1.79846	-0.602688	0.546716	0.863487
C1QTNF5	protein_coding	C1q and TNF related 5 [Source:HGNC Symbol;Acc:HGNC:14344]	Homo sapiens	569.659	0.29675	0.557675	0.53212	0.594643	0.884707
C1QTNF6	protein_coding	C1q and TNF related 6 [Source:HGNC Symbol;Acc:HGNC:14343]	Homo sapiens	479.558	0.699488	0.651237	1.07409	0.282782	0.705576
C1QTNF7	protein_coding	C1q and TNF related 7 [Source:HGNC Symbol;Acc:HGNC:14342]	Homo sapiens	64.5714	1.78075	1.08342	1.64365	0.100249	0.497956
C1R	protein_coding	complement C1r [Source:HGNC Symbol;Acc:HGNC:1246]	Homo sapiens	728.395	-1.06424	0.7567	-1.40642	0.1596	0.588048
C1RL	protein_coding	complement C1r subcomponent like [Source:HGNC Symbol;Acc:HGNC:21265]	Homo sapiens	188.459	-0.821246	0.700535	-1.17231	0.241071	0.667969
C1S	protein_coding	complement C1s [Source:HGNC Symbol;Acc:HGNC:1247]	Homo sapiens	660.279	-1.20942	0.962918	-1.256	0.209118	0.642681
C20orf144	protein_coding	chromosome 20 open reading frame 144 [Source:HGNC Symbol;Acc:HGNC:16137]	Homo sapiens	82.6747	-1.7107	0.975172	-1.75426	0.0793867	0.457883
C20orf173	protein_coding	chromosome 20 open reading frame 173 [Source:HGNC Symbol;Acc:HGNC:16166]	Homo sapiens	6.13115	-0.700001	1.85555	-0.377248	0.705989	NA
C20orf202	protein_coding	chromosome 20 open reading frame 202 [Source:HGNC Symbol;Acc:HGNC:37254]	Homo sapiens	5.42469	0.344548	2.64986	0.130025	0.896547	NA
C20orf204	protein_coding	chromosome 20 open reading frame 204 [Source:HGNC Symbol;Acc:HGNC:27655]	Homo sapiens	95.392	-0.710281	0.528873	-1.34301	0.17927	0.610182
C20orf27	protein_coding	chromosome 20 open reading frame 27 [Source:HGNC Symbol;Acc:HGNC:15873]	Homo sapiens	735.226	0.902543	0.374265	2.41151	0.0158867	0.262357
C20orf96	protein_coding	chromosome 20 open reading frame 96 [Source:HGNC Symbol;Acc:HGNC:16227]	Homo sapiens	271.004	-0.102676	0.470571	-0.218194	0.827278	0.955962
C21orf140	protein_coding	chromosome 21 open reading frame 140 [Source:HGNC Symbol;Acc:HGNC:39602]	Homo sapiens	18.3102	0.523017	1.03924	0.503268	0.614776	0.892204
C21orf58	protein_coding	chromosome 21 open reading frame 58 [Source:HGNC Symbol;Acc:HGNC:1300]	Homo sapiens	460.339	-0.0143718	0.367455	-0.0391117	0.968801	0.992189
C21orf91	protein_coding	chromosome 21 open reading frame 91 [Source:HGNC Symbol;Acc:HGNC:16459]	Homo sapiens	112.475	0.399503	0.625917	0.638268	0.523299	0.853316
C22orf23	protein_coding	chromosome 22 open reading frame 23 [Source:HGNC Symbol;Acc:HGNC:18589]	Homo sapiens	165.024	0.0988697	0.561137	0.176195	0.86014	0.964149
C22orf31	protein_coding	chromosome 22 open reading frame 31 [Source:HGNC Symbol;Acc:HGNC:26931]	Homo sapiens	6.56014	-1.02855	2.65166	-0.38789	0.698097	0.919823
C22orf39	protein_coding	chromosome 22 open reading frame 39 [Source:HGNC Symbol;Acc:HGNC:27012]	Homo sapiens	284.996	0.397322	0.647139	0.613968	0.539236	0.860243
C2CD2	protein_coding	C2 calcium dependent domain containing 2 [Source:HGNC Symbol;Acc:HGNC:1266]	Homo sapiens	257.607	0.499661	0.484119	1.0321	0.302024	0.720823
C2CD2L	protein_coding	C2CD2 like [Source:HGNC Symbol;Acc:HGNC:29000]	Homo sapiens	179.552	0.00443234	0.396965	0.0111656	0.991091	0.997527
C2CD3	protein_coding	C2 domain containing 3 centriole elongation regulator [Source:HGNC Symbol;Acc:HGNC:24564]	Homo sapiens	310.511	0.173665	0.363138	0.478233	0.632484	0.896966
C2CD4A	protein_coding	C2 calcium dependent domain containing 4A [Source:HGNC Symbol;Acc:HGNC:33627]	Homo sapiens	5.02335	-0.44539	2.71178	-0.164243	0.86954	NA
C2CD4B	protein_coding	C2 calcium dependent domain containing 4B [Source:HGNC Symbol;Acc:HGNC:33628]	Homo sapiens	23.2789	-2.00343	0.785071	-2.55191	0.0107133	0.226207
C2CD4C	protein_coding	C2 calcium dependent domain containing 4C [Source:HGNC Symbol;Acc:HGNC:29417]	Homo sapiens	4.84243	5.44072	3.23269	1.68303	NA	NA
C2CD4D	protein_coding	C2 calcium dependent domain containing 4D [Source:HGNC Symbol;Acc:HGNC:37210]	Homo sapiens	17.4809	-3.22523	1.68755	-1.91119	0.0559799	0.409166
C2CD5	protein_coding	C2 calcium dependent domain containing 5 [Source:HGNC Symbol;Acc:HGNC:29062]	Homo sapiens	605.174	0.0555132	0.538998	0.102993	0.917968	0.979195
C2CD6	protein_coding	C2 calcium dependent domain containing 6 [Source:HGNC Symbol;Acc:HGNC:14438]	Homo sapiens	73.4422	1.16554	0.618824	1.88348	0.0596358	0.419165
C2orf15	protein_coding	chromosome 2 open reading frame 15 [Source:HGNC Symbol;Acc:HGNC:28436]	Homo sapiens	21.8973	0.31554	0.973826	0.32402	0.745923	0.935204
C2orf16	protein_coding	chromosome 2 open reading frame 16 [Source:HGNC Symbol;Acc:HGNC:25275]	Homo sapiens	29.5399	-0.551664	0.626615	-0.880388	0.378649	0.7744
C2orf42	protein_coding	chromosome 2 open reading frame 42 [Source:HGNC Symbol;Acc:HGNC:26056]	Homo sapiens	170.101	0.805555	0.333819	2.41315	0.0158154	0.262357
C2orf49	protein_coding	chromosome 2 open reading frame 49 [Source:HGNC Symbol;Acc:HGNC:28772]	Homo sapiens	213.548	0.667225	0.384704	1.73439	0.0828495	0.464783
C2orf50	protein_coding	chromosome 2 open reading frame 50 [Source:HGNC Symbol;Acc:HGNC:26324]	Homo sapiens	1.35277	-1.75447	2.34647	-0.747706	0.454638	NA
C2orf66	protein_coding	chromosome 2 open reading frame 66 [Source:HGNC Symbol;Acc:HGNC:33809]	Homo sapiens	16.9041	-0.399434	1.74926	-0.228344	0.819378	0.95456
C2orf68	protein_coding	chromosome 2 open reading frame 68 [Source:HGNC Symbol;Acc:HGNC:34353]	Homo sapiens	470.982	-0.00138266	0.482664	-0.00286464	0.997714	0.999546
C2orf69	protein_coding	chromosome 2 open reading frame 69 [Source:HGNC Symbol;Acc:HGNC:26799]	Homo sapiens	223.382	0.440111	0.502882	0.875177	0.381478	0.776822
C2orf72	protein_coding	chromosome 2 open reading frame 72 [Source:HGNC Symbol;Acc:HGNC:27418]	Homo sapiens	6.82921	0.746731	1.95973	0.381037	0.703176	0.921506
C2orf74	protein_coding	chromosome 2 open reading frame 74 [Source:HGNC Symbol;Acc:HGNC:34439]	Homo sapiens	103.514	0.611036	0.755703	0.808566	0.418765	0.80184
C2orf76	protein_coding	chromosome 2 open reading frame 76 [Source:HGNC Symbol;Acc:HGNC:27017]	Homo sapiens	115.803	0.767323	0.520612	1.47389	0.140512	0.564427
C2orf81	protein_coding	chromosome 2 open reading frame 81 [Source:HGNC Symbol;Acc:HGNC:34350]	Homo sapiens	32.0734	-0.871688	1.06342	-0.819702	0.412386	0.797774
C2orf88	protein_coding	chromosome 2 open reading frame 88 [Source:HGNC Symbol;Acc:HGNC:28191]	Homo sapiens	78.961	1.35036	0.618998	2.18153	0.0291446	0.325599
C2orf92	protein_coding	chromosome 2 open reading frame 92 [Source:HGNC Symbol;Acc:HGNC:49272]	Homo sapiens	91.7199	0.208267	0.731419	0.284744	0.77584	0.94408
C3	protein_coding	complement C3 [Source:HGNC Symbol;Acc:HGNC:1318]	Homo sapiens	380.008	-0.974108	1.02464	-0.950686	0.341764	0.751698
C3AR1	protein_coding	complement C3a receptor 1 [Source:HGNC Symbol;Acc:HGNC:1319]	Homo sapiens	121.184	0.198147	0.564587	0.350959	0.725619	0.926918
C3orf14	protein_coding	chromosome 3 open reading frame 14 [Source:HGNC Symbol;Acc:HGNC:25024]	Homo sapiens	36.6515	2.0388	0.710401	2.86993	0.00410567	0.156472
C3orf18	protein_coding	chromosome 3 open reading frame 18 [Source:HGNC Symbol;Acc:HGNC:24837]	Homo sapiens	201.338	0.5439	0.552353	0.984697	0.324773	0.740754
C3orf20	protein_coding	chromosome 3 open reading frame 20 [Source:HGNC Symbol;Acc:HGNC:25320]	Homo sapiens	34.3267	-1.03563	0.788271	-1.31379	0.188915	0.621612
C3orf22	protein_coding	chromosome 3 open reading frame 22 [Source:HGNC Symbol;Acc:HGNC:28534]	Homo sapiens	24.5283	0.584559	1.03243	0.566198	0.571259	0.877608
C3orf33	protein_coding	chromosome 3 open reading frame 33 [Source:HGNC Symbol;Acc:HGNC:26434]	Homo sapiens	49.8036	0.601448	0.799612	0.752175	0.451946	0.819092
C3orf38	protein_coding	chromosome 3 open reading frame 38 [Source:HGNC Symbol;Acc:HGNC:28384]	Homo sapiens	282.326	0.502074	0.363946	1.37953	0.167733	0.597169
C3orf49	protein_coding	chromosome 3 open reading frame 49 [Source:HGNC Symbol;Acc:HGNC:25190]	Homo sapiens	20.1761	0.443321	0.765248	0.579317	0.562376	0.87244
C3orf52	protein_coding	chromosome 3 open reading frame 52 [Source:HGNC Symbol;Acc:HGNC:26255]	Homo sapiens	50.9663	0.976388	0.748722	1.30407	0.192209	0.62534
C3orf62	protein_coding	chromosome 3 open reading frame 62 [Source:HGNC Symbol;Acc:HGNC:24771]	Homo sapiens	18.5016	-1.11902	1.33821	-0.836204	0.40304	0.791874
C3orf70	protein_coding	chromosome 3 open reading frame 70 [Source:HGNC Symbol;Acc:HGNC:33731]	Homo sapiens	80.8702	-0.0492597	0.754111	-0.0653215	0.947918	0.987584
C3orf80	protein_coding	chromosome 3 open reading frame 80 [Source:HGNC Symbol;Acc:HGNC:40048]	Homo sapiens	46.9038	1.22868	1.18486	1.03698	0.299746	0.720026
C4B_2	protein_coding	complement component 4B (Chido blood group), copy 2 [Source:HGNC Symbol;Acc:HGNC:42398]	Homo sapiens	30.1451	-1.67423	0.919965	-1.81989	0.0687758	0.436596
C4orf19	protein_coding	chromosome 4 open reading frame 19 [Source:HGNC Symbol;Acc:HGNC:25618]	Homo sapiens	10.2217	-0.179848	0.797577	-0.225493	0.821595	0.954896
C4orf3	protein_coding	chromosome 4 open reading frame 3 [Source:HGNC Symbol;Acc:HGNC:19225]	Homo sapiens	667.331	0.795175	0.327976	2.42449	0.0153298	0.257429
C4orf33	protein_coding	chromosome 4 open reading frame 33 [Source:HGNC Symbol;Acc:HGNC:27025]	Homo sapiens	78.6576	1.22416	0.667985	1.83262	0.0668592	0.433028
C4orf36	protein_coding	chromosome 4 open reading frame 36 [Source:HGNC Symbol;Acc:HGNC:28386]	Homo sapiens	25.0563	-0.0786345	0.703673	-0.111749	0.911023	0.977808
C4orf45	protein_coding	chromosome 4 open reading frame 45 [Source:HGNC Symbol;Acc:HGNC:26342]	Homo sapiens	7.09263	1.40204	1.7197	0.815282	0.414911	0.799853
C4orf46	protein_coding	chromosome 4 open reading frame 46 [Source:HGNC Symbol;Acc:HGNC:27320]	Homo sapiens	210.395	1.65246	0.513336	3.21906	0.0012861	0.0889838
C4orf47	protein_coding	chromosome 4 open reading frame 47 [Source:HGNC Symbol;Acc:HGNC:34346]	Homo sapiens	28.9827	-0.0985969	0.612744	-0.16091	0.872164	0.967175
C4orf48	protein_coding	chromosome 4 open reading frame 48 [Source:HGNC Symbol;Acc:HGNC:34437]	Homo sapiens	356.353	-0.706836	0.519895	-1.35958	0.173964	0.603649
C4orf50	protein_coding	chromosome 4 open reading frame 50 [Source:HGNC Symbol;Acc:HGNC:33766]	Homo sapiens	1.87137	1.1583	2.45095	0.472594	0.636503	NA
C4orf51	protein_coding	chromosome 4 open reading frame 51 [Source:HGNC Symbol;Acc:HGNC:37264]	Homo sapiens	26.8543	0.365353	0.671701	0.543923	0.586495	0.881697
C4orf54	protein_coding	chromosome 4 open reading frame 54 [Source:HGNC Symbol;Acc:HGNC:27741]	Homo sapiens	35.3438	-2.68988	1.03264	-2.60487	0.00919102	0.209568
C5	protein_coding	complement C5 [Source:HGNC Symbol;Acc:HGNC:1331]	Homo sapiens	99.4775	-0.476825	0.671479	-0.710111	0.477635	0.831443
C5AR1	protein_coding	complement C5a receptor 1 [Source:HGNC Symbol;Acc:HGNC:1338]	Homo sapiens	121.901	-1.3379	0.520359	-2.57112	0.0101371	0.220095
C5AR2	protein_coding	complement C5a receptor 2 [Source:HGNC Symbol;Acc:HGNC:4527]	Homo sapiens	96.2041	-0.126879	0.527019	-0.240749	0.809749	0.952146
C5orf15	protein_coding	chromosome 5 open reading frame 15 [Source:HGNC Symbol;Acc:HGNC:20656]	Homo sapiens	826.01	1.16178	0.47473	2.44724	0.0143954	0.252577
C5orf22	protein_coding	chromosome 5 open reading frame 22 [Source:HGNC Symbol;Acc:HGNC:25639]	Homo sapiens	243.003	0.568541	0.384027	1.48047	0.138748	0.562103
C5orf24	protein_coding	chromosome 5 open reading frame 24 [Source:HGNC Symbol;Acc:HGNC:26746]	Homo sapiens	360.094	0.582025	0.548436	1.06124	0.288579	0.710418
C5orf34	protein_coding	chromosome 5 open reading frame 34 [Source:HGNC Symbol;Acc:HGNC:24738]	Homo sapiens	95.1884	0.661701	0.579435	1.14198	0.253464	0.681921
C5orf46	protein_coding	chromosome 5 open reading frame 46 [Source:HGNC Symbol;Acc:HGNC:33768]	Homo sapiens	15.3883	-1.54636	2.04881	-0.754761	NA	NA
C5orf49	protein_coding	chromosome 5 open reading frame 49 [Source:HGNC Symbol;Acc:HGNC:27028]	Homo sapiens	1.53499	3.78677	3.24716	1.16618	0.243541	NA
C5orf52	protein_coding	chromosome 5 open reading frame 52 [Source:HGNC Symbol;Acc:HGNC:35121]	Homo sapiens	11.863	-2.02628	1.96717	-1.03005	0.302988	0.721807
C5orf58	protein_coding	chromosome 5 open reading frame 58 [Source:HGNC Symbol;Acc:HGNC:37272]	Homo sapiens	22.3998	0.90789	0.827249	1.09748	0.272431	0.697563
C5orf63	protein_coding	chromosome 5 open reading frame 63 [Source:HGNC Symbol;Acc:HGNC:40051]	Homo sapiens	189.815	1.01522	0.595823	1.70389	0.0884008	0.476466
C6orf120	protein_coding	chromosome 6 open reading frame 120 [Source:HGNC Symbol;Acc:HGNC:21247]	Homo sapiens	390.034	0.9779	0.471113	2.07572	0.0379195	0.355855
C6orf132	protein_coding	chromosome 6 open reading frame 132 [Source:HGNC Symbol;Acc:HGNC:21288]	Homo sapiens	132.903	-4.96808	1.3766	-3.60895	NA	NA
C6orf141	protein_coding	chromosome 6 open reading frame 141 [Source:HGNC Symbol;Acc:HGNC:21351]	Homo sapiens	17.9762	-0.667229	1.34244	-0.497029	0.619169	0.893354
C6orf163	protein_coding	chromosome 6 open reading frame 163 [Source:HGNC Symbol;Acc:HGNC:21403]	Homo sapiens	25.501	0.174616	0.944206	0.184934	0.853281	0.962108
C6orf226	protein_coding	chromosome 6 open reading frame 226 [Source:HGNC Symbol;Acc:HGNC:34431]	Homo sapiens	164.269	-0.712678	0.902097	-0.790024	0.429514	0.806498
C6orf52	protein_coding	chromosome 6 open reading frame 52 [Source:HGNC Symbol;Acc:HGNC:20881]	Homo sapiens	9.33963	0.074556	2.2733	0.0327964	0.973837	0.992992
C6orf62	protein_coding	chromosome 6 open reading frame 62 [Source:HGNC Symbol;Acc:HGNC:20998]	Homo sapiens	1973.23	0.0293585	0.304863	0.0963008	0.923282	0.980924
C6orf89	protein_coding	chromosome 6 open reading frame 89 [Source:HGNC Symbol;Acc:HGNC:21114]	Homo sapiens	607.233	-0.271494	0.340772	-0.796703	0.425624	0.804171
C7	protein_coding	complement C7 [Source:HGNC Symbol;Acc:HGNC:1346]	Homo sapiens	14.6735	-2.13128	1.73121	-1.2311	0.218287	0.650523
C7orf25	protein_coding	chromosome 7 open reading frame 25 [Source:HGNC Symbol;Acc:HGNC:21703]	Homo sapiens	184.849	0.751337	0.606821	1.23815	0.21566	0.64875
C7orf26	protein_coding	chromosome 7 open reading frame 26 [Source:HGNC Symbol;Acc:HGNC:21702]		396.98	-0.401769	0.518873	-0.77431	0.438747	0.8115
C7orf31	protein_coding	chromosome 7 open reading frame 31 [Source:HGNC Symbol;Acc:HGNC:21722]	Homo sapiens	56.2586	1.17017	0.734028	1.59417	0.110897	0.516929
C7orf50	protein_coding	chromosome 7 open reading frame 50 [Source:HGNC Symbol;Acc:HGNC:22421]	Homo sapiens	940.766	-0.00635518	0.479021	-0.013267	0.989415	0.997084
C7orf57	protein_coding	chromosome 7 open reading frame 57 [Source:HGNC Symbol;Acc:HGNC:22247]	Homo sapiens	14.573	1.98944	1.43138	1.38987	0.164568	0.593571
C7orf61	protein_coding	chromosome 7 open reading frame 61 [Source:HGNC Symbol;Acc:HGNC:22135]		3.55191	-0.365491	2.79619	-0.13071	0.896004	NA
C8G	protein_coding	complement C8 gamma chain [Source:HGNC Symbol;Acc:HGNC:1354]	Homo sapiens	22.6029	-3.21626	1.39184	-2.31079	0.0208444	0.288828
C8orf33	protein_coding	chromosome 8 open reading frame 33 [Source:HGNC Symbol;Acc:HGNC:26104]	Homo sapiens	297.386	0.370698	0.489425	0.757416	0.448801	0.817345
C8orf34	protein_coding	chromosome 8 open reading frame 34 [Source:HGNC Symbol;Acc:HGNC:30905]	Homo sapiens	7.99756	-0.284521	1.47057	-0.193476	0.846586	0.960836
C8orf44-SGK3	protein_coding	C8orf44-SGK3 readthrough [Source:HGNC Symbol;Acc:HGNC:48354]	Homo sapiens	53.3334	2.14928	1.29141	1.66428	0.0960558	0.489481
C8orf48	protein_coding	chromosome 8 open reading frame 48 [Source:HGNC Symbol;Acc:HGNC:26345]	Homo sapiens	37.8788	0.747616	0.809972	0.923014	0.356	0.76201
C8orf58	protein_coding	chromosome 8 open reading frame 58 [Source:HGNC Symbol;Acc:HGNC:32233]	Homo sapiens	183.832	0.323336	0.681611	0.47437	0.635236	0.898062
C8orf76	protein_coding	chromosome 8 open reading frame 76 [Source:HGNC Symbol;Acc:HGNC:25924]	Homo sapiens	526.293	0.399592	0.39221	1.01882	0.308288	0.72564
C8orf82	protein_coding	chromosome 8 open reading frame 82 [Source:HGNC Symbol;Acc:HGNC:33826]	Homo sapiens	259.623	-0.727156	0.631113	-1.15218	0.249247	0.676863
C8orf88	protein_coding	chromosome 8 open reading frame 88 [Source:HGNC Symbol;Acc:HGNC:44672]	Homo sapiens	235.435	1.36098	0.524914	2.59276	0.00952091	0.214009
C8orf89	protein_coding	chromosome 8 open reading frame 89 [Source:HGNC Symbol;Acc:HGNC:51258]	Homo sapiens	20.2223	-3.35327	1.26079	-2.65966	0.00782189	0.19952
C9orf116	protein_coding	chromosome 9 open reading frame 116 [Source:HGNC Symbol;Acc:HGNC:28435]		35.4873	1.09157	1.33164	0.819716	0.412378	0.797774
C9orf131	protein_coding	chromosome 9 open reading frame 131 [Source:HGNC Symbol;Acc:HGNC:31418]	Homo sapiens	129.714	-0.242991	0.637378	-0.381236	0.703028	0.921506
C9orf152	protein_coding	chromosome 9 open reading frame 152 [Source:HGNC Symbol;Acc:HGNC:31455]	Homo sapiens	3.40271	-5.5308	2.87431	-1.92422	0.0543276	NA
C9orf153	protein_coding	chromosome 9 open reading frame 153 [Source:HGNC Symbol;Acc:HGNC:31456]	Homo sapiens	15.0479	1.83738	1.28839	1.4261	0.153839	0.580368
C9orf24	protein_coding	chromosome 9 open reading frame 24 [Source:HGNC Symbol;Acc:HGNC:19919]	Homo sapiens	14.6161	1.13195	0.896343	1.26286	0.206641	0.641036
C9orf40	protein_coding	chromosome 9 open reading frame 40 [Source:HGNC Symbol;Acc:HGNC:23433]	Homo sapiens	104.018	-0.602392	0.552172	-1.09095	0.275295	0.699287
C9orf43	protein_coding	chromosome 9 open reading frame 43 [Source:HGNC Symbol;Acc:HGNC:23570]	Homo sapiens	24.5414	-0.176323	0.860826	-0.204831	0.837704	0.958077
C9orf50	protein_coding	chromosome 9 open reading frame 50 [Source:HGNC Symbol;Acc:HGNC:23677]	Homo sapiens	9.43065	-0.61359	1.04457	-0.587407	0.55693	0.869309
C9orf57	protein_coding	chromosome 9 open reading frame 57 [Source:HGNC Symbol;Acc:HGNC:27037]	Homo sapiens	4.1354	0.392099	2.31902	0.16908	0.865734	NA
C9orf64	protein_coding	chromosome 9 open reading frame 64 [Source:HGNC Symbol;Acc:HGNC:28144]	Homo sapiens	349.626	0.302428	0.384886	0.78576	0.432008	0.80777
C9orf72	protein_coding	C9orf72-SMCR8 complex subunit [Source:HGNC Symbol;Acc:HGNC:28337]	Homo sapiens	119.345	0.739293	0.593547	1.24555	0.212929	0.64614
C9orf78	protein_coding	chromosome 9 open reading frame 78 [Source:HGNC Symbol;Acc:HGNC:24932]	Homo sapiens	425.847	0.253482	0.350273	0.723669	0.469269	0.82762
C9orf85	protein_coding	chromosome 9 open reading frame 85 [Source:HGNC Symbol;Acc:HGNC:28784]	Homo sapiens	207.771	0.335787	0.494442	0.679123	0.49706	0.84078
CA1	protein_coding	carbonic anhydrase 1 [Source:HGNC Symbol;Acc:HGNC:1368]	Homo sapiens	27.2645	0.811244	0.713193	1.13748	0.255337	0.683954
CA11	protein_coding	carbonic anhydrase 11 [Source:HGNC Symbol;Acc:HGNC:1370]	Homo sapiens	28.7874	0.57249	0.899731	0.636291	0.524587	0.853721
CA12	protein_coding	carbonic anhydrase 12 [Source:HGNC Symbol;Acc:HGNC:1371]	Homo sapiens	203.265	0.612328	0.909819	0.673022	0.500933	0.842695
CA13	protein_coding	carbonic anhydrase 13 [Source:HGNC Symbol;Acc:HGNC:14914]	Homo sapiens	93.3003	0.194083	0.55171	0.351784	0.725	0.926784
CA14	protein_coding	carbonic anhydrase 14 [Source:HGNC Symbol;Acc:HGNC:1372]	Homo sapiens	22.3816	0.962374	0.867881	1.10888	0.267483	0.692483
CA2	protein_coding	carbonic anhydrase 2 [Source:HGNC Symbol;Acc:HGNC:1373]	Homo sapiens	1530.29	-0.635091	0.756194	-0.839852	0.400991	0.790459
CA3	protein_coding	carbonic anhydrase 3 [Source:HGNC Symbol;Acc:HGNC:1374]	Homo sapiens	1830.37	-0.794201	1.2003	-0.661668	0.508184	0.846325
CA4	protein_coding	carbonic anhydrase 4 [Source:HGNC Symbol;Acc:HGNC:1375]	Homo sapiens	8.58219	0.147618	1.00204	0.147317	0.882882	0.970359
CA5A	protein_coding	carbonic anhydrase 5A [Source:HGNC Symbol;Acc:HGNC:1377]	Homo sapiens	7.23946	-1.98881	1.75749	-1.13162	0.257793	0.685952
CA6	protein_coding	carbonic anhydrase 6 [Source:HGNC Symbol;Acc:HGNC:1380]	Homo sapiens	51.1327	22.5667	3.22656	6.99403	NA	NA
CA8	protein_coding	carbonic anhydrase 8 [Source:HGNC Symbol;Acc:HGNC:1382]	Homo sapiens	57.4256	-0.855162	1.01021	-0.846518	0.397264	0.788318
CAAP1	protein_coding	caspase activity and apoptosis inhibitor 1 [Source:HGNC Symbol;Acc:HGNC:25834]	Homo sapiens	139.43	0.320837	0.457166	0.701795	0.482807	0.833378
CAB39	protein_coding	calcium binding protein 39 [Source:HGNC Symbol;Acc:HGNC:20292]	Homo sapiens	619.096	0.229651	0.346107	0.663527	0.506993	0.845565
CAB39L	protein_coding	calcium binding protein 39 like [Source:HGNC Symbol;Acc:HGNC:20290]	Homo sapiens	47.4852	-0.00241453	0.441888	-0.00546414	0.99564	0.999006
CABCOCO1	protein_coding	ciliary associated calcium binding coiled-coil 1 [Source:HGNC Symbol;Acc:HGNC:28678]	Homo sapiens	7.78441	-0.042907	1.70899	-0.0251066	0.97997	0.994642
CABLES1	protein_coding	Cdk5 and Abl enzyme substrate 1 [Source:HGNC Symbol;Acc:HGNC:25097]	Homo sapiens	149.245	-0.393934	0.432595	-0.91063	0.36249	0.766312
CABLES2	protein_coding	Cdk5 and Abl enzyme substrate 2 [Source:HGNC Symbol;Acc:HGNC:16143]	Homo sapiens	141.375	-0.608021	0.4585	-1.32611	0.184804	0.616885
CABP1	protein_coding	calcium binding protein 1 [Source:HGNC Symbol;Acc:HGNC:1384]	Homo sapiens	28.9844	-1.12703	1.02659	-1.09784	0.272274	0.697384
CABP4	protein_coding	calcium binding protein 4 [Source:HGNC Symbol;Acc:HGNC:1386]	Homo sapiens	104.415	-0.340614	0.854597	-0.398567	0.690212	0.917431
CABP7	protein_coding	calcium binding protein 7 [Source:HGNC Symbol;Acc:HGNC:20834]	Homo sapiens	9.04042	0.661519	1.10371	0.599362	0.548932	0.86453
CABYR	protein_coding	calcium binding tyrosine phosphorylation regulated [Source:HGNC Symbol;Acc:HGNC:15569]	Homo sapiens	32.7208	0.848194	0.647842	1.30926	0.190446	0.623324
CACFD1	protein_coding	calcium channel flower domain containing 1 [Source:HGNC Symbol;Acc:HGNC:1365]	Homo sapiens	196.464	-0.474418	0.557229	-0.851388	0.394554	0.785825
CACHD1	protein_coding	cache domain containing 1 [Source:HGNC Symbol;Acc:HGNC:29314]	Homo sapiens	202.44	0.320733	0.390083	0.822217	0.410953	0.797086
CACNA1A	protein_coding	calcium voltage-gated channel subunit alpha1 A [Source:HGNC Symbol;Acc:HGNC:1388]	Homo sapiens	14.5854	-0.429633	1.0566	-0.406619	0.684288	0.91559
CACNA1B	protein_coding	calcium voltage-gated channel subunit alpha1 B [Source:HGNC Symbol;Acc:HGNC:1389]	Homo sapiens	137.614	2.25024	1.53428	1.46664	0.142473	0.566346
CACNA1C	protein_coding	calcium voltage-gated channel subunit alpha1 C [Source:HGNC Symbol;Acc:HGNC:1390]	Homo sapiens	178.409	0.5797	0.645151	0.89855	0.368893	0.769282
CACNA1D	protein_coding	calcium voltage-gated channel subunit alpha1 D [Source:HGNC Symbol;Acc:HGNC:1391]	Homo sapiens	11.6965	0.173797	0.988034	0.175902	0.860371	0.964149
CACNA1E	protein_coding	calcium voltage-gated channel subunit alpha1 E [Source:HGNC Symbol;Acc:HGNC:1392]	Homo sapiens	47.0473	4.30996	1.22281	3.52464	0.000424055	0.049036
CACNA1G	protein_coding	calcium voltage-gated channel subunit alpha1 G [Source:HGNC Symbol;Acc:HGNC:1394]	Homo sapiens	96.6469	1.44035	1.02106	1.41063	0.158353	0.585993
CACNA1H	protein_coding	calcium voltage-gated channel subunit alpha1 H [Source:HGNC Symbol;Acc:HGNC:1395]	Homo sapiens	100.596	1.56817	1.24973	1.25481	NA	NA
CACNA1I	protein_coding	calcium voltage-gated channel subunit alpha1 I [Source:HGNC Symbol;Acc:HGNC:1396]	Homo sapiens	21.7525	3.91424	2.04308	1.91585	NA	NA
CACNA1S	protein_coding	calcium voltage-gated channel subunit alpha1 S [Source:HGNC Symbol;Acc:HGNC:1397]	Homo sapiens	146.705	-25.5832	3.19378	-8.01034	1.14396e-15	5.43711e-12
CACNA2D1	protein_coding	calcium voltage-gated channel auxiliary subunit alpha2delta 1 [Source:HGNC Symbol;Acc:HGNC:1399]	Homo sapiens	256.237	0.117209	0.806671	0.1453	0.884474	0.97073
CACNA2D2	protein_coding	calcium voltage-gated channel auxiliary subunit alpha2delta 2 [Source:HGNC Symbol;Acc:HGNC:1400]	Homo sapiens	40.1686	-0.211294	0.674222	-0.31339	0.753984	0.937862
CACNA2D3	protein_coding	calcium voltage-gated channel auxiliary subunit alpha2delta 3 [Source:HGNC Symbol;Acc:HGNC:15460]	Homo sapiens	20.121	-0.921732	0.88898	-1.03684	0.29981	0.720026
CACNA2D4	protein_coding	calcium voltage-gated channel auxiliary subunit alpha2delta 4 [Source:HGNC Symbol;Acc:HGNC:20202]	Homo sapiens	79.8425	-0.332796	0.988109	-0.336801	0.736267	0.931408
CACNB1	protein_coding	calcium voltage-gated channel auxiliary subunit beta 1 [Source:HGNC Symbol;Acc:HGNC:1401]	Homo sapiens	414.211	-1.87283	0.538585	-3.47733	0.000506443	0.0541859
CACNB2	protein_coding	calcium voltage-gated channel auxiliary subunit beta 2 [Source:HGNC Symbol;Acc:HGNC:1402]	Homo sapiens	50.0446	0.134599	0.639346	0.210526	0.833258	0.957536
CACNB3	protein_coding	calcium voltage-gated channel auxiliary subunit beta 3 [Source:HGNC Symbol;Acc:HGNC:1403]	Homo sapiens	171.063	-0.494253	0.549299	-0.899789	0.368233	0.768966
CACNB4	protein_coding	calcium voltage-gated channel auxiliary subunit beta 4 [Source:HGNC Symbol;Acc:HGNC:1404]	Homo sapiens	72.1116	0.025651	0.782111	0.0327971	0.973836	0.992992
CACNG4	protein_coding	calcium voltage-gated channel auxiliary subunit gamma 4 [Source:HGNC Symbol;Acc:HGNC:1408]	Homo sapiens	40.7447	0.735005	1.34688	0.545709	0.585266	0.881397
CACNG5	protein_coding	calcium voltage-gated channel auxiliary subunit gamma 5 [Source:HGNC Symbol;Acc:HGNC:1409]	Homo sapiens	1.67949	0.704104	2.8303	0.248774	0.803536	NA
CACTIN	protein_coding	cactin, spliceosome C complex subunit [Source:HGNC Symbol;Acc:HGNC:29938]	Homo sapiens	445.007	-0.365271	0.376165	-0.97104	0.331528	0.744624
CACUL1	protein_coding	CDK2 associated cullin domain 1 [Source:HGNC Symbol;Acc:HGNC:23727]	Homo sapiens	208.156	0.0116671	0.428972	0.0271978	0.978302	0.994169
CACYBP	protein_coding	calcyclin binding protein [Source:HGNC Symbol;Acc:HGNC:30423]	Homo sapiens	469.722	1.24143	0.550087	2.25679	0.0240212	0.304978
CAD	protein_coding	carbamoyl-phosphate synthetase 2, aspartate transcarbamylase, and dihydroorotase [Source:HGNC Symbol;Acc:HGNC:1424]	Homo sapiens	1236.88	-0.253019	0.445018	-0.568558	0.569656	0.877004
CADM1	protein_coding	cell adhesion molecule 1 [Source:HGNC Symbol;Acc:HGNC:5951]	Homo sapiens	1265.15	1.25671	0.465787	2.69804	0.00697487	0.188235
CADM2	protein_coding	cell adhesion molecule 2 [Source:HGNC Symbol;Acc:HGNC:29849]	Homo sapiens	9.66559	-2.88045	1.34213	-2.14618	0.0318586	0.336781
CADM3	protein_coding	cell adhesion molecule 3 [Source:HGNC Symbol;Acc:HGNC:17601]	Homo sapiens	20.0969	0.175405	1.78446	0.0982958	0.921697	0.980448
CADM4	protein_coding	cell adhesion molecule 4 [Source:HGNC Symbol;Acc:HGNC:30825]	Homo sapiens	70.3715	1.17715	1.03293	1.13963	NA	NA
CADPS	protein_coding	calcium dependent secretion activator [Source:HGNC Symbol;Acc:HGNC:1426]	Homo sapiens	2.40507	0.313803	2.54673	0.123218	0.901934	NA
CADPS2	protein_coding	calcium dependent secretion activator 2 [Source:HGNC Symbol;Acc:HGNC:16018]	Homo sapiens	262.985	0.353375	0.647332	0.545895	0.585138	0.881384
CAGE1	protein_coding	cancer antigen 1 [Source:HGNC Symbol;Acc:HGNC:21622]	Homo sapiens	2.52466	-0.532939	2.14163	-0.248848	0.803478	NA
CALB1	protein_coding	calbindin 1 [Source:HGNC Symbol;Acc:HGNC:1434]	Homo sapiens	7.3654	1.28652	1.78856	0.719306	0.471952	0.828865
CALB2	protein_coding	calbindin 2 [Source:HGNC Symbol;Acc:HGNC:1435]	Homo sapiens	152.549	23.9198	3.22613	7.41437	NA	NA
CALCA	protein_coding	calcitonin related polypeptide alpha [Source:HGNC Symbol;Acc:HGNC:1437]	Homo sapiens	21.8787	1.99597	2.18933	0.911679	NA	NA
CALCB	protein_coding	calcitonin related polypeptide beta [Source:HGNC Symbol;Acc:HGNC:1438]	Homo sapiens	8.58143	6.26686	1.74399	3.59341	0.000326381	0.0422593
CALCOCO1	protein_coding	calcium binding and coiled-coil domain 1 [Source:HGNC Symbol;Acc:HGNC:29306]	Homo sapiens	804.194	-0.240145	0.503127	-0.477304	0.633145	0.897232
CALCOCO2	protein_coding	calcium binding and coiled-coil domain 2 [Source:HGNC Symbol;Acc:HGNC:29912]	Homo sapiens	503.925	0.835229	0.390861	2.13689	0.0326066	0.338238
CALCR	protein_coding	calcitonin receptor [Source:HGNC Symbol;Acc:HGNC:1440]	Homo sapiens	16.7136	-0.0356421	1.01107	-0.0352519	0.971879	0.992781
CALCRL	protein_coding	calcitonin receptor like receptor [Source:HGNC Symbol;Acc:HGNC:16709]	Homo sapiens	305.323	0.973833	0.506297	1.92344	0.0544243	0.404882
CALD1	protein_coding	caldesmon 1 [Source:HGNC Symbol;Acc:HGNC:1441]	Homo sapiens	2282.65	0.915923	0.658583	1.39075	0.164302	0.593571
CALHM1	protein_coding	calcium homeostasis modulator 1 [Source:HGNC Symbol;Acc:HGNC:23494]	Homo sapiens	3.82387	-5.69476	2.93476	-1.94045	0.0523248	NA
CALHM2	protein_coding	calcium homeostasis modulator family member 2 [Source:HGNC Symbol;Acc:HGNC:23493]	Homo sapiens	397.663	0.0282073	0.666855	0.042299	0.96626	0.991423
CALHM5	protein_coding	calcium homeostasis modulator family member 5 [Source:HGNC Symbol;Acc:HGNC:21568]	Homo sapiens	39.8076	1.69713	0.74028	2.29256	0.0218735	0.295189
CALHM6	protein_coding	calcium homeostasis modulator family member 6 [Source:HGNC Symbol;Acc:HGNC:33391]	Homo sapiens	72.6236	0.693663	0.572897	1.2108	0.225973	0.656143
CALM1	protein_coding	calmodulin 1 [Source:HGNC Symbol;Acc:HGNC:1442]	Homo sapiens	1960.44	-0.303432	0.478877	-0.633632	0.526321	0.854378
CALM2	protein_coding	calmodulin 2 [Source:HGNC Symbol;Acc:HGNC:1445]	Homo sapiens	2859.39	1.31731	0.427552	3.08106	0.00206263	0.115335
CALM3	protein_coding	calmodulin 3 [Source:HGNC Symbol;Acc:HGNC:1449]	Homo sapiens	1599.64	-0.247869	0.399134	-0.621017	0.534588	0.85765
CALML4	protein_coding	calmodulin like 4 [Source:HGNC Symbol;Acc:HGNC:18445]	Homo sapiens	149.57	-0.798725	0.452094	-1.76672	0.0772748	0.453542
CALML6	protein_coding	calmodulin like 6 [Source:HGNC Symbol;Acc:HGNC:24193]	Homo sapiens	10.6649	0.915088	1.2629	0.724595	0.4687	0.827557
CALN1	protein_coding	calneuron 1 [Source:HGNC Symbol;Acc:HGNC:13248]	Homo sapiens	10.7431	3.40516	1.9104	1.78244	NA	NA
CALR	protein_coding	calreticulin [Source:HGNC Symbol;Acc:HGNC:1455]	Homo sapiens	10920.6	0.272093	0.359526	0.756809	0.449164	0.817609
CALU	protein_coding	calumenin [Source:HGNC Symbol;Acc:HGNC:1458]	Homo sapiens	3283.33	1.32745	0.54432	2.43874	0.0147386	0.254255
CAMK1	protein_coding	calcium/calmodulin dependent protein kinase I [Source:HGNC Symbol;Acc:HGNC:1459]	Homo sapiens	377.422	-0.870723	0.505287	-1.72322	0.084848	0.46933
CAMK1D	protein_coding	calcium/calmodulin dependent protein kinase ID [Source:HGNC Symbol;Acc:HGNC:19341]	Homo sapiens	180.702	-0.146743	0.417329	-0.351625	0.72512	0.926784
CAMK1G	protein_coding	calcium/calmodulin dependent protein kinase IG [Source:HGNC Symbol;Acc:HGNC:14585]	Homo sapiens	2.41278	-5.04007	3.2102	-1.57002	0.116411	NA
CAMK2A	protein_coding	calcium/calmodulin dependent protein kinase II alpha [Source:HGNC Symbol;Acc:HGNC:1460]	Homo sapiens	76.5686	-1.95067	1.28683	-1.51587	0.129553	0.548279
CAMK2B	protein_coding	calcium/calmodulin dependent protein kinase II beta [Source:HGNC Symbol;Acc:HGNC:1461]	Homo sapiens	40.1652	-3.46666	1.11204	-3.11739	0.00182458	0.107125
CAMK2D	protein_coding	calcium/calmodulin dependent protein kinase II delta [Source:HGNC Symbol;Acc:HGNC:1462]	Homo sapiens	1256.37	0.115709	0.436102	0.265325	0.790759	0.946916
CAMK2G	protein_coding	calcium/calmodulin dependent protein kinase II gamma [Source:HGNC Symbol;Acc:HGNC:1463]	Homo sapiens	296.13	0.0125267	0.498075	0.0251503	0.979935	0.994642
CAMK2N1	protein_coding	calcium/calmodulin dependent protein kinase II inhibitor 1 [Source:HGNC Symbol;Acc:HGNC:24190]	Homo sapiens	45.6902	0.699146	1.11858	0.625027	0.531953	0.856814
CAMK2N2	protein_coding	calcium/calmodulin dependent protein kinase II inhibitor 2 [Source:HGNC Symbol;Acc:HGNC:24197]	Homo sapiens	20.0876	-0.451812	1.41674	-0.318909	0.749795	0.936704
CAMK4	protein_coding	calcium/calmodulin dependent protein kinase IV [Source:HGNC Symbol;Acc:HGNC:1464]	Homo sapiens	22.6103	0.205338	1.02234	0.200851	0.840815	0.959245
CAMKK1	protein_coding	calcium/calmodulin dependent protein kinase kinase 1 [Source:HGNC Symbol;Acc:HGNC:1469]	Homo sapiens	153.282	-0.302827	0.512432	-0.590961	0.554547	0.868115
CAMKK2	protein_coding	calcium/calmodulin dependent protein kinase kinase 2 [Source:HGNC Symbol;Acc:HGNC:1470]	Homo sapiens	412.531	0.371583	0.411813	0.90231	0.366892	0.768538
CAMKMT	protein_coding	calmodulin-lysine N-methyltransferase [Source:HGNC Symbol;Acc:HGNC:26276]	Homo sapiens	455.531	0.660614	0.239787	2.755	0.00586919	0.176077
CAMKV	protein_coding	CaM kinase like vesicle associated [Source:HGNC Symbol;Acc:HGNC:28788]	Homo sapiens	7.92312	0.212906	2.17828	0.0977403	0.922139	0.980595
CAMLG	protein_coding	calcium modulating ligand [Source:HGNC Symbol;Acc:HGNC:1471]	Homo sapiens	302.557	1.10842	0.570259	1.94371	0.0519307	0.398086
CAMSAP1	protein_coding	calmodulin regulated spectrin associated protein 1 [Source:HGNC Symbol;Acc:HGNC:19946]	Homo sapiens	349.498	-0.298995	0.386561	-0.773472	0.439243	0.8115
CAMSAP2	protein_coding	calmodulin regulated spectrin associated protein family member 2 [Source:HGNC Symbol;Acc:HGNC:29188]	Homo sapiens	550.022	1.11761	0.444619	2.51362	0.0119498	0.236954
CAMSAP3	protein_coding	calmodulin regulated spectrin associated protein family member 3 [Source:HGNC Symbol;Acc:HGNC:29307]	Homo sapiens	15.09	1.5413	1.48192	1.04006	NA	NA
CAMTA1	protein_coding	calmodulin binding transcription activator 1 [Source:HGNC Symbol;Acc:HGNC:18806]	Homo sapiens	835.526	0.319353	0.452277	0.706101	0.480125	0.832851
CAMTA2	protein_coding	calmodulin binding transcription activator 2 [Source:HGNC Symbol;Acc:HGNC:18807]	Homo sapiens	286.775	-0.708647	0.37962	-1.86673	0.0619392	0.423435
CAND1	protein_coding	cullin associated and neddylation dissociated 1 [Source:HGNC Symbol;Acc:HGNC:30688]	Homo sapiens	544.343	0.783715	0.638943	1.22658	0.219981	0.652015
CAND2	protein_coding	cullin associated and neddylation dissociated 2 (putative) [Source:HGNC Symbol;Acc:HGNC:30689]	Homo sapiens	222.446	-0.586504	0.792677	-0.739903	0.459359	0.823179
CANT1	protein_coding	calcium activated nucleotidase 1 [Source:HGNC Symbol;Acc:HGNC:19721]	Homo sapiens	721.583	-0.0532958	0.275623	-0.193365	0.846673	0.960836
CANX	protein_coding	calnexin [Source:HGNC Symbol;Acc:HGNC:1473]	Homo sapiens	5052.85	0.921013	0.425539	2.16434	0.030438	0.330178
CAP1	protein_coding	cyclase associated actin cytoskeleton regulatory protein 1 [Source:HGNC Symbol;Acc:HGNC:20040]	Homo sapiens	2405.4	0.0123992	0.288879	0.0429216	0.965764	0.991321
CAP2	protein_coding	cyclase associated actin cytoskeleton regulatory protein 2 [Source:HGNC Symbol;Acc:HGNC:20039]	Homo sapiens	141.31	-1.0325	1.5676	-0.65865	0.510121	0.846699
CAPG	protein_coding	capping actin protein, gelsolin like [Source:HGNC Symbol;Acc:HGNC:1474]	Homo sapiens	1393.3	0.240032	0.640922	0.37451	0.708025	0.922802
CAPN1	protein_coding	calpain 1 [Source:HGNC Symbol;Acc:HGNC:1476]	Homo sapiens	857.527	0.158625	0.441922	0.358944	0.719637	0.925677
CAPN10	protein_coding	calpain 10 [Source:HGNC Symbol;Acc:HGNC:1477]	Homo sapiens	299.926	-0.193766	0.434488	-0.445965	0.655622	0.905434
CAPN11	protein_coding	calpain 11 [Source:HGNC Symbol;Acc:HGNC:1478]	Homo sapiens	19.5125	-0.0981615	1.11479	-0.0880541	0.929834	0.982677
CAPN12	protein_coding	calpain 12 [Source:HGNC Symbol;Acc:HGNC:13249]	Homo sapiens	44.029	-5.13604	1.66217	-3.08996	NA	NA
CAPN14	protein_coding	calpain 14 [Source:HGNC Symbol;Acc:HGNC:16664]	Homo sapiens	15.5901	-0.62913	0.992174	-0.634092	0.526021	0.854378
CAPN2	protein_coding	calpain 2 [Source:HGNC Symbol;Acc:HGNC:1479]	Homo sapiens	1136.32	0.335384	0.557855	0.601203	0.547705	0.863819
CAPN3	protein_coding	calpain 3 [Source:HGNC Symbol;Acc:HGNC:1480]	Homo sapiens	42.0932	1.084	2.09985	0.516225	0.605697	0.888646
CAPN5	protein_coding	calpain 5 [Source:HGNC Symbol;Acc:HGNC:1482]	Homo sapiens	116.277	0.745444	0.569156	1.30974	0.190285	0.622987
CAPN6	protein_coding	calpain 6 [Source:HGNC Symbol;Acc:HGNC:1483]	Homo sapiens	55.5093	-0.47906	3.06315	-0.156395	0.875722	0.968246
CAPN7	protein_coding	calpain 7 [Source:HGNC Symbol;Acc:HGNC:1484]	Homo sapiens	333.448	0.16408	0.355755	0.461216	0.644644	0.901649
CAPN8	protein_coding	calpain 8 [Source:HGNC Symbol;Acc:HGNC:1485]	Homo sapiens	2.20198	-4.8971	3.21193	-1.52466	0.127344	NA
CAPN9	protein_coding	calpain 9 [Source:HGNC Symbol;Acc:HGNC:1486]	Homo sapiens	4.72413	1.75387	1.84943	0.948329	0.342962	NA
CAPNS1	protein_coding	calpain small subunit 1 [Source:HGNC Symbol;Acc:HGNC:1481]	Homo sapiens	1197.25	-0.385338	0.492736	-0.782039	0.434192	0.808829
CAPNS2	protein_coding	calpain small subunit 2 [Source:HGNC Symbol;Acc:HGNC:16371]	Homo sapiens	18.0819	1.00924	0.997741	1.01152	0.311766	0.729038
CAPRIN1	protein_coding	cell cycle associated protein 1 [Source:HGNC Symbol;Acc:HGNC:6743]	Homo sapiens	727.199	0.778624	0.417703	1.86406	0.062313	0.424106
CAPRIN2	protein_coding	caprin family member 2 [Source:HGNC Symbol;Acc:HGNC:21259]	Homo sapiens	245.312	-0.0675735	0.505217	-0.133751	0.893599	0.972349
CAPS	protein_coding	calcyphosine [Source:HGNC Symbol;Acc:HGNC:1487]	Homo sapiens	17.34	-0.158922	1.42525	-0.111505	0.911216	0.977848
CAPS2	protein_coding	calcyphosine 2 [Source:HGNC Symbol;Acc:HGNC:16471]	Homo sapiens	25.8459	0.198737	0.858351	0.231534	0.8169	0.953913
CAPZA1	protein_coding	capping actin protein of muscle Z-line subunit alpha 1 [Source:HGNC Symbol;Acc:HGNC:1488]	Homo sapiens	1745.97	0.600479	0.394468	1.52225	0.127946	0.545652
CAPZA2	protein_coding	capping actin protein of muscle Z-line subunit alpha 2 [Source:HGNC Symbol;Acc:HGNC:1490]	Homo sapiens	392.031	1.25577	0.542689	2.31397	0.0206694	0.287624
CAPZB	protein_coding	capping actin protein of muscle Z-line subunit beta [Source:HGNC Symbol;Acc:HGNC:1491]	Homo sapiens	2676.47	-0.262319	0.33279	-0.788241	0.430556	0.807373
CARD10	protein_coding	caspase recruitment domain family member 10 [Source:HGNC Symbol;Acc:HGNC:16422]	Homo sapiens	72.1254	-0.656245	0.800944	-0.819339	0.412593	0.797927
CARD11	protein_coding	caspase recruitment domain family member 11 [Source:HGNC Symbol;Acc:HGNC:16393]	Homo sapiens	43.75	-0.398876	0.710704	-0.561241	0.574633	0.878805
CARD14	protein_coding	caspase recruitment domain family member 14 [Source:HGNC Symbol;Acc:HGNC:16446]	Homo sapiens	53.3959	-0.693812	0.515944	-1.34474	0.178708	0.610012
CARD16	protein_coding	caspase recruitment domain family member 16 [Source:HGNC Symbol;Acc:HGNC:33701]	Homo sapiens	92.7744	1.25444	1.02169	1.22781	0.219518	0.652011
CARD19	protein_coding	caspase recruitment domain family member 19 [Source:HGNC Symbol;Acc:HGNC:28148]	Homo sapiens	575.186	0.270269	0.442687	0.61052	0.541518	0.8612
CARD6	protein_coding	caspase recruitment domain family member 6 [Source:HGNC Symbol;Acc:HGNC:16394]	Homo sapiens	92.6412	-0.331662	0.421724	-0.786444	0.431607	0.807748
CARD8	protein_coding	caspase recruitment domain family member 8 [Source:HGNC Symbol;Acc:HGNC:17057]	Homo sapiens	518.564	-0.0323497	0.360805	-0.0896596	0.928558	0.982332
CARD9	protein_coding	caspase recruitment domain family member 9 [Source:HGNC Symbol;Acc:HGNC:16391]	Homo sapiens	155.786	-0.406127	0.693444	-0.585666	0.5581	0.869973
CARF	protein_coding	calcium responsive transcription factor [Source:HGNC Symbol;Acc:HGNC:14435]	Homo sapiens	73.7562	0.703887	0.6724	1.04683	0.295179	0.715184
CARHSP1	protein_coding	calcium regulated heat stable protein 1 [Source:HGNC Symbol;Acc:HGNC:17150]	Homo sapiens	604.887	-0.239631	0.301324	-0.79526	0.426462	0.804441
CARM1	protein_coding	coactivator associated arginine methyltransferase 1 [Source:HGNC Symbol;Acc:HGNC:23393]	Homo sapiens	926.099	0.723183	0.28844	2.50722	0.0121685	0.238265
CARMIL1	protein_coding	capping protein regulator and myosin 1 linker 1 [Source:HGNC Symbol;Acc:HGNC:21581]	Homo sapiens	100.446	0.230808	0.517063	0.446383	0.65532	0.905434
CARMIL2	protein_coding	capping protein regulator and myosin 1 linker 2 [Source:HGNC Symbol;Acc:HGNC:27089]	Homo sapiens	15.8319	-1.16533	0.932719	-1.24939	0.211524	0.64467
CARMIL3	protein_coding	capping protein regulator and myosin 1 linker 3 [Source:HGNC Symbol;Acc:HGNC:20272]	Homo sapiens	20.3253	-0.480461	0.735347	-0.653381	0.513511	0.849014
CARNMT1	protein_coding	carnosine N-methyltransferase 1 [Source:HGNC Symbol;Acc:HGNC:23435]	Homo sapiens	204.195	0.863903	0.464702	1.85905	0.0630203	0.424817
CARNS1	protein_coding	carnosine synthase 1 [Source:HGNC Symbol;Acc:HGNC:29268]	Homo sapiens	49.1748	-1.31675	0.651452	-2.02126	0.0432531	0.372281
CARS2	protein_coding	cysteinyl-tRNA synthetase 2, mitochondrial [Source:HGNC Symbol;Acc:HGNC:25695]	Homo sapiens	983.349	-0.219676	0.348867	-0.629684	0.528902	0.855456
CASC3	protein_coding	CASC3 exon junction complex subunit [Source:HGNC Symbol;Acc:HGNC:17040]	Homo sapiens	870.131	0.25616	0.445912	0.574464	0.565654	0.874605
CASD1	protein_coding	CAS1 domain containing 1 [Source:HGNC Symbol;Acc:HGNC:16014]	Homo sapiens	619.508	0.0385332	0.539333	0.0714461	0.943043	0.986337
CASK	protein_coding	calcium/calmodulin dependent serine protein kinase [Source:HGNC Symbol;Acc:HGNC:1497]	Homo sapiens	288.819	0.650715	0.329718	1.97355	0.0484327	0.38986
CASKIN1	protein_coding	CASK interacting protein 1 [Source:HGNC Symbol;Acc:HGNC:20879]	Homo sapiens	17.4553	-0.206305	1.39449	-0.147943	0.882388	0.970193
CASKIN2	protein_coding	CASK interacting protein 2 [Source:HGNC Symbol;Acc:HGNC:18200]	Homo sapiens	292.119	-0.904715	0.44801	-2.01941	0.0434448	0.373135
CASP1	protein_coding	caspase 1 [Source:HGNC Symbol;Acc:HGNC:1499]	Homo sapiens	114.62	0.497105	0.589413	0.843389	0.399011	0.789016
CASP10	protein_coding	caspase 10 [Source:HGNC Symbol;Acc:HGNC:1500]	Homo sapiens	94.0927	0.249181	0.538551	0.462689	0.643588	0.90127
CASP2	protein_coding	caspase 2 [Source:HGNC Symbol;Acc:HGNC:1503]	Homo sapiens	511.57	-0.257482	0.473716	-0.543537	0.58676	0.881937
CASP3	protein_coding	caspase 3 [Source:HGNC Symbol;Acc:HGNC:1504]	Homo sapiens	521.924	0.702543	0.390779	1.7978	0.0722086	0.443938
CASP4	protein_coding	caspase 4 [Source:HGNC Symbol;Acc:HGNC:1505]	Homo sapiens	909.948	1.09531	0.537559	2.03756	0.0415938	0.36788
CASP5	protein_coding	caspase 5 [Source:HGNC Symbol;Acc:HGNC:1506]	Homo sapiens	25.7339	1.61112	1.82104	0.884721	NA	NA
CASP6	protein_coding	caspase 6 [Source:HGNC Symbol;Acc:HGNC:1507]	Homo sapiens	264.286	-0.894799	0.427786	-2.0917	0.0364657	0.350791
CASP7	protein_coding	caspase 7 [Source:HGNC Symbol;Acc:HGNC:1508]	Homo sapiens	307.242	0.384235	0.607573	0.63241	0.527119	0.854537
CASP8	protein_coding	caspase 8 [Source:HGNC Symbol;Acc:HGNC:1509]	Homo sapiens	237.531	0.0354307	0.404522	0.0875867	0.930205	0.9828
CASP8AP2	protein_coding	caspase 8 associated protein 2 [Source:HGNC Symbol;Acc:HGNC:1510]	Homo sapiens	247.608	0.0800173	0.454387	0.1761	0.860216	0.964149
CASP9	protein_coding	caspase 9 [Source:HGNC Symbol;Acc:HGNC:1511]	Homo sapiens	270.108	-0.700503	0.426359	-1.64299	0.100385	0.498332
CASQ1	protein_coding	calsequestrin 1 [Source:HGNC Symbol;Acc:HGNC:1512]	Homo sapiens	140.414	-5.74079	1.56304	-3.67283	0.000239876	0.0358059
CASQ2	protein_coding	calsequestrin 2 [Source:HGNC Symbol;Acc:HGNC:1513]	Homo sapiens	231.275	-5.8894	2.81587	-2.0915	0.0364832	0.350791
CASS4	protein_coding	Cas scaffold protein family member 4 [Source:HGNC Symbol;Acc:HGNC:15878]	Homo sapiens	29.1004	-0.0279221	0.539711	-0.0517353	0.95874	0.989568
CAST	protein_coding	calpastatin [Source:HGNC Symbol;Acc:HGNC:1515]	Homo sapiens	1130.4	0.233406	0.443425	0.526371	0.59863	0.886069
CASTOR1	protein_coding	cytosolic arginine sensor for mTORC1 subunit 1 [Source:HGNC Symbol;Acc:HGNC:34423]	Homo sapiens	187.338	0.107334	0.688802	0.155827	0.876169	0.968442
CASTOR2	protein_coding	cytosolic arginine sensor for mTORC1 subunit 2 [Source:HGNC Symbol;Acc:HGNC:37073]	Homo sapiens	347.578	-0.527744	0.40065	-1.31722	0.187765	0.620897
CASZ1	protein_coding	castor zinc finger 1 [Source:HGNC Symbol;Acc:HGNC:26002]	Homo sapiens	69.2432	-1.35503	0.725941	-1.86659	0.0619588	0.423435
CAT	protein_coding	catalase [Source:HGNC Symbol;Acc:HGNC:1516]	Homo sapiens	539.805	-0.0538036	0.572024	-0.0940582	0.925063	0.981155
CATIP	protein_coding	ciliogenesis associated TTC17 interacting protein [Source:HGNC Symbol;Acc:HGNC:25062]	Homo sapiens	6.06247	0.795815	2.69907	0.294848	0.76811	NA
CATSPER1	protein_coding	cation channel sperm associated 1 [Source:HGNC Symbol;Acc:HGNC:17116]	Homo sapiens	15.6828	0.0881208	1.44628	0.0609294	0.951415	0.988261
CATSPER2	protein_coding	cation channel sperm associated 2 [Source:HGNC Symbol;Acc:HGNC:18810]	Homo sapiens	11.8545	-0.308946	1.2467	-0.24781	0.804281	0.951039
CATSPER3	protein_coding	cation channel sperm associated 3 [Source:HGNC Symbol;Acc:HGNC:20819]	Homo sapiens	30.8419	-0.233132	0.76793	-0.303585	0.761444	0.939803
CATSPERD	protein_coding	cation channel sperm associated auxiliary subunit delta [Source:HGNC Symbol;Acc:HGNC:28598]	Homo sapiens	1.90642	0.441564	2.63032	0.167875	0.866682	NA
CATSPERE	protein_coding	catsper channel auxiliary subunit epsilon [Source:HGNC Symbol;Acc:HGNC:28491]	Homo sapiens	48.2483	1.82786	1.1641	1.5702	0.11637	0.525536
CATSPERG	protein_coding	cation channel sperm associated auxiliary subunit gamma [Source:HGNC Symbol;Acc:HGNC:25243]	Homo sapiens	46.764	-2.26783	0.98962	-2.29161	NA	NA
CAV1	protein_coding	caveolin 1 [Source:HGNC Symbol;Acc:HGNC:1527]	Homo sapiens	558.219	0.263382	0.742897	0.354534	0.722939	0.926458
CAV2	protein_coding	caveolin 2 [Source:HGNC Symbol;Acc:HGNC:1528]	Homo sapiens	111.607	-0.0134677	0.72079	-0.0186846	0.985093	0.995942
CAV3	protein_coding	caveolin 3 [Source:HGNC Symbol;Acc:HGNC:1529]	Homo sapiens	53.8959	-3.14649	1.77266	-1.77501	0.075896	0.451162
CAVIN1	protein_coding	caveolae associated protein 1 [Source:HGNC Symbol;Acc:HGNC:9688]	Homo sapiens	2110.68	0.150958	0.549684	0.274628	0.783602	0.945876
CAVIN2	protein_coding	caveolae associated protein 2 [Source:HGNC Symbol;Acc:HGNC:10690]	Homo sapiens	53.5842	-0.380775	0.938461	-0.405744	0.684931	0.915717
CAVIN3	protein_coding	caveolae associated protein 3 [Source:HGNC Symbol;Acc:HGNC:9400]	Homo sapiens	880.572	0.0282646	0.571648	0.0494441	0.960565	0.989891
CAVIN4	protein_coding	caveolae associated protein 4 [Source:HGNC Symbol;Acc:HGNC:33742]	Homo sapiens	102.667	-25.0937	3.1939	-7.85677	3.94171e-15	1.1082e-11
CBARP	protein_coding	CACN subunit beta associated regulatory protein [Source:HGNC Symbol;Acc:HGNC:28617]	Homo sapiens	39.7806	-0.939735	0.861931	-1.09027	0.275595	0.699363
CBFA2T2	protein_coding	CBFA2/RUNX1 partner transcriptional co-repressor 2 [Source:HGNC Symbol;Acc:HGNC:1536]	Homo sapiens	414.821	-0.388433	0.329641	-1.17835	0.238656	0.666154
CBFA2T3	protein_coding	CBFA2/RUNX1 partner transcriptional co-repressor 3 [Source:HGNC Symbol;Acc:HGNC:1537]	Homo sapiens	17.1777	-0.629206	0.949278	-0.662826	0.507442	0.845789
CBFB	protein_coding	core-binding factor subunit beta [Source:HGNC Symbol;Acc:HGNC:1539]	Homo sapiens	1320.32	0.515539	0.365767	1.40948	0.158694	0.586769
CBL	protein_coding	Cbl proto-oncogene [Source:HGNC Symbol;Acc:HGNC:1541]	Homo sapiens	320.566	0.49152	0.365374	1.34525	0.178544	0.609927
CBLB	protein_coding	Cbl proto-oncogene B [Source:HGNC Symbol;Acc:HGNC:1542]	Homo sapiens	1476.91	-0.436865	0.566875	-0.770655	0.440912	0.81251
CBLL1	protein_coding	Cbl proto-oncogene like 1 [Source:HGNC Symbol;Acc:HGNC:21225]	Homo sapiens	113.314	0.557327	0.597372	0.932965	0.350838	0.757947
CBLN2	protein_coding	cerebellin 2 precursor [Source:HGNC Symbol;Acc:HGNC:1544]	Homo sapiens	45.031	0.0533537	1.59036	0.0335481	0.973238	0.992992
CBLN3	protein_coding	cerebellin 3 precursor [Source:HGNC Symbol;Acc:HGNC:20146]	Homo sapiens	45.9396	0.163039	0.829919	0.196452	0.844256	0.960022
CBLN4	protein_coding	cerebellin 4 precursor [Source:HGNC Symbol;Acc:HGNC:16231]	Homo sapiens	62.5608	-0.945974	1.5939	-0.593496	0.552849	0.867015
CBR1	protein_coding	carbonyl reductase 1 [Source:HGNC Symbol;Acc:HGNC:1548]	Homo sapiens	1372.25	0.742278	0.376196	1.97311	0.0484827	0.389917
CBR3	protein_coding	carbonyl reductase 3 [Source:HGNC Symbol;Acc:HGNC:1549]	Homo sapiens	305.989	-0.0715829	0.679039	-0.105418	0.916044	0.978815
CBR4	protein_coding	carbonyl reductase 4 [Source:HGNC Symbol;Acc:HGNC:25891]	Homo sapiens	494.254	0.630548	0.366713	1.71946	0.085531	0.47104
CBS	protein_coding	cystathionine beta-synthase [Source:HGNC Symbol;Acc:HGNC:1550]	Homo sapiens	599.746	1.75981	0.757031	2.32462	0.0200921	0.284878
CBWD1	protein_coding	COBW domain containing 1 [Source:HGNC Symbol;Acc:HGNC:17134]	Homo sapiens	282.034	1.77395	0.542307	3.27111	0.00107125	0.0800937
CBWD2	protein_coding	COBW domain containing 2 [Source:HGNC Symbol;Acc:HGNC:17907]	Homo sapiens	272.971	0.873369	0.51916	1.68227	0.092516	0.483687
CBWD3	protein_coding	COBW domain containing 3 [Source:HGNC Symbol;Acc:HGNC:18519]	Homo sapiens	174.73	0.333077	0.696394	0.478289	0.632445	0.896966
CBWD5	protein_coding	COBW domain containing 5 [Source:HGNC Symbol;Acc:HGNC:24584]	Homo sapiens	399.09	0.672391	0.436251	1.54129	0.123246	0.536478
CBWD6	protein_coding	COBW domain containing 6 [Source:HGNC Symbol;Acc:HGNC:31978]	Homo sapiens	211.776	0.453848	0.633388	0.716541	0.473657	0.829612
CBX1	protein_coding	chromobox 1 [Source:HGNC Symbol;Acc:HGNC:1551]	Homo sapiens	615.503	0.927222	0.516155	1.7964	0.0724307	0.444313
CBX2	protein_coding	chromobox 2 [Source:HGNC Symbol;Acc:HGNC:1552]	Homo sapiens	212.078	0.52253	0.808439	0.646344	0.518056	0.850571
CBX3	protein_coding	chromobox 3 [Source:HGNC Symbol;Acc:HGNC:1553]	Homo sapiens	1995.58	0.934746	0.577673	1.61812	0.105636	0.506757
CBX4	protein_coding	chromobox 4 [Source:HGNC Symbol;Acc:HGNC:1554]	Homo sapiens	259.703	0.288063	0.445066	0.647237	0.517478	0.850433
CBX5	protein_coding	chromobox 5 [Source:HGNC Symbol;Acc:HGNC:1555]	Homo sapiens	1214.02	0.688549	0.510174	1.34964	0.177133	0.607889
CBX6	protein_coding	chromobox 6 [Source:HGNC Symbol;Acc:HGNC:1556]	Homo sapiens	743.363	-0.0529657	0.509557	-0.103945	0.917213	0.979051
CBX7	protein_coding	chromobox 7 [Source:HGNC Symbol;Acc:HGNC:1557]	Homo sapiens	167.522	-0.685815	0.597139	-1.1485	0.250762	0.678334
CBX8	protein_coding	chromobox 8 [Source:HGNC Symbol;Acc:HGNC:15962]	Homo sapiens	137.812	0.281421	0.512894	0.548692	0.583217	0.881004
CBY1	protein_coding	chibby family member 1, beta catenin antagonist [Source:HGNC Symbol;Acc:HGNC:1307]	Homo sapiens	267.94	0.203584	0.480543	0.423653	0.671819	0.91187
CBY3	protein_coding	chibby family member 3 [Source:HGNC Symbol;Acc:HGNC:33278]	Homo sapiens	41.4973	-1.44822	0.681694	-2.12445	0.0336326	0.340578
CC2D1A	protein_coding	coiled-coil and C2 domain containing 1A [Source:HGNC Symbol;Acc:HGNC:30237]	Homo sapiens	450.247	-0.013415	0.462847	-0.0289837	0.976878	0.993674
CC2D1B	protein_coding	coiled-coil and C2 domain containing 1B [Source:HGNC Symbol;Acc:HGNC:29386]	Homo sapiens	572.835	-0.752418	0.418102	-1.79961	0.071923	0.443403
CC2D2A	protein_coding	coiled-coil and C2 domain containing 2A [Source:HGNC Symbol;Acc:HGNC:29253]	Homo sapiens	232.899	0.576418	0.456244	1.2634	0.206445	0.640945
CC2D2B	protein_coding	coiled-coil and C2 domain containing 2B [Source:HGNC Symbol;Acc:HGNC:31666]	Homo sapiens	33.8598	0.622989	0.630723	0.987738	0.323281	0.739104
CCAR1	protein_coding	cell division cycle and apoptosis regulator 1 [Source:HGNC Symbol;Acc:HGNC:24236]	Homo sapiens	514.96	0.091852	0.351169	0.261561	0.79366	0.947873
CCAR2	protein_coding	cell cycle and apoptosis regulator 2 [Source:HGNC Symbol;Acc:HGNC:23360]	Homo sapiens	792.829	-0.346891	0.450223	-0.770488	0.44101	0.81251
CCBE1	protein_coding	collagen and calcium binding EGF domains 1 [Source:HGNC Symbol;Acc:HGNC:29426]	Homo sapiens	64.331	0.409871	1.01294	0.404634	0.685747	0.915941
CCDC102A	protein_coding	coiled-coil domain containing 102A [Source:HGNC Symbol;Acc:HGNC:28097]	Homo sapiens	85.5292	-0.0792323	0.677866	-0.116885	0.906951	0.976228
CCDC102B	protein_coding	coiled-coil domain containing 102B [Source:HGNC Symbol;Acc:HGNC:26295]	Homo sapiens	371.499	-0.344492	0.645798	-0.533435	0.593732	0.884321
CCDC103	protein_coding	coiled-coil domain containing 103 [Source:HGNC Symbol;Acc:HGNC:32700]	Homo sapiens	13.8524	0.441338	1.42452	0.309814	0.756702	0.938405
CCDC106	protein_coding	coiled-coil domain containing 106 [Source:HGNC Symbol;Acc:HGNC:30181]	Homo sapiens	165.19	-0.0916844	0.583274	-0.157189	0.875096	0.967966
CCDC107	protein_coding	coiled-coil domain containing 107 [Source:HGNC Symbol;Acc:HGNC:28465]	Homo sapiens	164.987	-0.0996512	0.477884	-0.208526	0.834818	0.957635
CCDC110	protein_coding	coiled-coil domain containing 110 [Source:HGNC Symbol;Acc:HGNC:28504]	Homo sapiens	8.28731	1.26848	1.28523	0.986963	0.323661	0.739318
CCDC112	protein_coding	coiled-coil domain containing 112 [Source:HGNC Symbol;Acc:HGNC:28599]	Homo sapiens	63.7583	1.23311	0.826361	1.49222	0.135641	0.557397
CCDC113	protein_coding	coiled-coil domain containing 113 [Source:HGNC Symbol;Acc:HGNC:25002]	Homo sapiens	75.7366	2.13906	0.782375	2.73406	0.00625593	0.180271
CCDC115	protein_coding	coiled-coil domain containing 115 [Source:HGNC Symbol;Acc:HGNC:28178]	Homo sapiens	217.057	0.154026	0.429726	0.358429	0.720022	0.925795
CCDC116	protein_coding	coiled-coil domain containing 116 [Source:HGNC Symbol;Acc:HGNC:26688]	Homo sapiens	9.64824	-1.89814	1.38627	-1.36924	0.170924	0.600515
CCDC117	protein_coding	coiled-coil domain containing 117 [Source:HGNC Symbol;Acc:HGNC:26599]	Homo sapiens	395.062	0.81997	0.479601	1.70969	0.0873227	0.47452
CCDC12	protein_coding	coiled-coil domain containing 12 [Source:HGNC Symbol;Acc:HGNC:28332]	Homo sapiens	572.477	-0.490541	0.387699	-1.26526	0.205778	0.64034
CCDC120	protein_coding	coiled-coil domain containing 120 [Source:HGNC Symbol;Acc:HGNC:28910]	Homo sapiens	110.311	-1.32051	0.605583	-2.18056	0.0292157	0.3257
CCDC121	protein_coding	coiled-coil domain containing 121 [Source:HGNC Symbol;Acc:HGNC:25833]	Homo sapiens	22.7153	0.60686	0.672398	0.902531	0.366775	0.768538
CCDC122	protein_coding	coiled-coil domain containing 122 [Source:HGNC Symbol;Acc:HGNC:26478]	Homo sapiens	19.0991	0.833952	1.04116	0.800984	0.423141	0.803471
CCDC124	protein_coding	coiled-coil domain containing 124 [Source:HGNC Symbol;Acc:HGNC:25171]	Homo sapiens	543.372	0.259812	0.539132	0.481909	0.629871	0.896324
CCDC126	protein_coding	coiled-coil domain containing 126 [Source:HGNC Symbol;Acc:HGNC:22398]	Homo sapiens	111.157	1.00012	0.460042	2.17398	0.0297067	0.32779
CCDC127	protein_coding	coiled-coil domain containing 127 [Source:HGNC Symbol;Acc:HGNC:30520]	Homo sapiens	97.508	0.600798	0.443933	1.35335	0.175944	0.605901
CCDC13	protein_coding	coiled-coil domain containing 13 [Source:HGNC Symbol;Acc:HGNC:26358]	Homo sapiens	11.1196	-0.555752	1.11251	-0.49955	0.617392	0.892833
CCDC134	protein_coding	coiled-coil domain containing 134 [Source:HGNC Symbol;Acc:HGNC:26185]	Homo sapiens	398.981	-0.160826	0.399204	-0.402866	0.687047	0.916138
CCDC136	protein_coding	coiled-coil domain containing 136 [Source:HGNC Symbol;Acc:HGNC:22225]	Homo sapiens	166.492	1.13614	0.526866	2.15642	0.0310512	0.33283
CCDC137	protein_coding	coiled-coil domain containing 137 [Source:HGNC Symbol;Acc:HGNC:33451]	Homo sapiens	506.929	-0.502434	0.367545	-1.367	0.171625	0.601101
CCDC138	protein_coding	coiled-coil domain containing 138 [Source:HGNC Symbol;Acc:HGNC:26531]	Homo sapiens	189.406	0.634805	0.64224	0.988422	0.322946	0.739098
CCDC14	protein_coding	coiled-coil domain containing 14 [Source:HGNC Symbol;Acc:HGNC:25766]	Homo sapiens	671.714	1.14807	0.575675	1.9943	0.0461196	0.382324
CCDC141	protein_coding	coiled-coil domain containing 141 [Source:HGNC Symbol;Acc:HGNC:26821]	Homo sapiens	59.3674	-1.13061	1.44948	-0.780013	0.435383	0.80954
CCDC142	protein_coding	coiled-coil domain containing 142 [Source:HGNC Symbol;Acc:HGNC:25889]	Homo sapiens	404.505	-0.519987	0.485682	-1.07063	0.284335	0.706607
CCDC144A	protein_coding	coiled-coil domain containing 144A [Source:HGNC Symbol;Acc:HGNC:29072]	Homo sapiens	290.379	1.57619	0.785544	2.0065	0.0448034	0.377957
CCDC146	protein_coding	coiled-coil domain containing 146 [Source:HGNC Symbol;Acc:HGNC:29296]	Homo sapiens	65.4263	0.568321	0.63208	0.899129	0.368584	0.769097
CCDC148	protein_coding	coiled-coil domain containing 148 [Source:HGNC Symbol;Acc:HGNC:25191]	Homo sapiens	7.09799	0.0728086	1.47039	0.0495166	0.960508	0.989891
CCDC149	protein_coding	coiled-coil domain containing 149 [Source:HGNC Symbol;Acc:HGNC:25405]	Homo sapiens	168.452	-0.23047	0.478144	-0.482009	0.6298	0.896324
CCDC15	protein_coding	coiled-coil domain containing 15 [Source:HGNC Symbol;Acc:HGNC:25798]	Homo sapiens	134.487	0.750799	0.503609	1.49084	0.136004	0.557578
CCDC150	protein_coding	coiled-coil domain containing 150 [Source:HGNC Symbol;Acc:HGNC:26834]	Homo sapiens	126.125	1.05465	0.531338	1.98489	0.0471565	0.385111
CCDC152	protein_coding	coiled-coil domain containing 152 [Source:HGNC Symbol;Acc:HGNC:34438]	Homo sapiens	365.141	-0.856359	0.500354	-1.71151	0.0869875	0.473542
CCDC153	protein_coding	coiled-coil domain containing 153 [Source:HGNC Symbol;Acc:HGNC:27446]	Homo sapiens	15.4187	-0.44759	1.3767	-0.325119	0.745091	0.934836
CCDC154	protein_coding	coiled-coil domain containing 154 [Source:HGNC Symbol;Acc:HGNC:34454]	Homo sapiens	48.0597	-1.6236	0.670294	-2.42222	0.0154262	0.258509
CCDC157	protein_coding	coiled-coil domain containing 157 [Source:HGNC Symbol;Acc:HGNC:33854]	Homo sapiens	56.4964	-0.48986	0.540858	-0.905708	0.36509	0.767637
CCDC158	protein_coding	coiled-coil domain containing 158 [Source:HGNC Symbol;Acc:HGNC:26374]	Homo sapiens	23.1615	0.276173	1.62648	0.169798	0.865169	0.965128
CCDC159	protein_coding	coiled-coil domain containing 159 [Source:HGNC Symbol;Acc:HGNC:26996]	Homo sapiens	230.11	0.544468	0.827742	0.657776	0.510682	0.846967
CCDC160	protein_coding	coiled-coil domain containing 160 [Source:HGNC Symbol;Acc:HGNC:37286]	Homo sapiens	1.95732	4.13693	3.2426	1.27581	0.202024	NA
CCDC163	protein_coding	coiled-coil domain containing 163 [Source:HGNC Symbol;Acc:HGNC:27003]	Homo sapiens	39.44	0.95459	0.625174	1.52692	0.126781	0.543719
[truncated: 13,966 more rows]
