# Supplementary material for: The Cholesterol Biosynthesis Pathway Plays an Important Role in Chemotherapeutic Drug Response and Metastasis in High-Grade Osteosarcoma
Source: Cells. 2025 Jun 29;14(13):993. doi: 10.3390/cells14130993 (PMC12249065; doi:10.3390/cells14130993)
Supplement: Supplementary file 1 [file cells-14-00993-s001.zip › Supplement-Table S1-Meta-data.xlsx]

## Sheet: Data_RNA_Aj.Supachai_12sam-Upda
Sample	Specimen	Sex	Year of Dx	Age at diagnosis	Stage-at Dx	Metastasis status-Base on Satge at Dx	Neoadjuvant Chemotherapy regimen	Cycle	Histological response	Tumor necrosis from Sx tissue	Survival at 2021	Year of death (Age)	Metastasis status-F/U
OS5	Biopsy	Male	2019	8	IIb	No	MAP	cisplatin+doxorubicin 2 cycle, HD-MTX 1 cycle	Good	90	Alive	NA	No
OS3	Biopsy	Female	2017	13	IIb	No	MAP	cisplatin+doxorubicin 2 cycle, HD-MTX 1 cycle	Good	100	Death	2020 (16)	No
OS4	Biopsy	Male	2018	13	IIb	No	MAP	cisplatin+doxorubicin 1 cycle, HD-MTX 3 cycle	Good	92	Alive	NA	No
OS16	Biopsy	Female	2019	16	IIb	No	MAP	cisplatin+doxorubicin+HD-MTX 3 cycle	Good	100	Alive	NA	No
OS7	Biopsy	Female	2012	5	IIb	No	MAP	Carboplatin+doxorubicin 1 cycle, cisplatin+doxorubicin 1 cycle, HD-MTX 2 cycle	Poor	10	Death	2013 (6)	Yes
OS8	Biopsy	Female	2015	14	IIb	No	MAP	cisplatin+doxorubicin 2 cycle, HD-MTX 1 cycle	Poor	10	Death	2015 (15)	Yes
OS11	Biopsy	Male	2018	10	IIb	No	MAP	cisplatin+doxorubicin 1 cycle, MTX 1 cycle	Poor	50	Alive	NA	Yes
OS10	Biopsy	Male	2017	15	III	Yes	MAP	cisplatin+doxorubicin 2 cycle, HD-MTX 1 cycle	Poor	60	Death	2019 (17)	Yes
OS12	Biopsy	Female	2018	12	III	Yes	MAP	cisplatin+doxorubicin 1 cycle, HD-MTX 2 cycle	Poor	60	Death	2018 (12)	Yes
