# Supplementary material for: The Cholesterol Biosynthesis Pathway Plays an Important Role in Chemotherapeutic Drug Response and Metastasis in High-Grade Osteosarcoma
Source: Cells. 2025 Jun 29;14(13):993. doi: 10.3390/cells14130993 (PMC12249065; doi:10.3390/cells14130993)
Supplement: Supplementary file 1 [file cells-14-00993-s001.zip › Supplement-Table S3-Top-50-Upregulated-genes (2).xlsx]

## Sheet: Top-50-UP
Gene name	Gene type	Gene description	Species	baseMean	log2FC	lfcSE	stat	pvalue	padj
CT45A10	protein_coding	cancer/testis antigen family 45 member A10 [Source:HGNC Symbol;Acc:HGNC:51263]	Homo sapiens	181.966	24.3352	3.2261	7.54322	4.58515e-14	7.03973e-11
RPL36A-HNRNPH2	protein_coding	RPL36A-HNRNPH2 readthrough [Source:HGNC Symbol;Acc:HGNC:48349]	Homo sapiens	124.828	23.8113	3.22618	7.38063	1.57539e-13	1.88125e-10
PEDS1-UBE2V1	protein_coding	PEDS1-UBE2V1 readthrough [Source:HGNC Symbol;Acc:HGNC:33521]	Homo sapiens	88.0595	9.62365	1.69132	5.69001	1.2703e-08	9.75163e-06
GABRA5	protein_coding	gamma-aminobutyric acid type A receptor subunit alpha5 [Source:HGNC Symbol;Acc:HGNC:4079]	Homo sapiens	83.2263	9.54244	2.84044	3.3595	0.000780847	0.0671777
CHURC1-FNTB	protein_coding	CHURC1-FNTB readthrough [Source:HGNC Symbol;Acc:HGNC:42960]	Homo sapiens	46.5629	8.7047	3.22662	2.69777	0.0069805	0.188235
GABRB3	protein_coding	gamma-aminobutyric acid type A receptor subunit beta3 [Source:HGNC Symbol;Acc:HGNC:4083]	Homo sapiens	122.881	8.01493	3.02171	2.65244	0.00799115	0.200183
ODAD3	protein_coding	outer dynein arm docking complex subunit 3 [Source:HGNC Symbol;Acc:HGNC:28303]	Homo sapiens	26.6535	7.89824	1.96712	4.01513	5.94141e-05	0.0139827
SPATA22	protein_coding	spermatogenesis associated 22 [Source:HGNC Symbol;Acc:HGNC:30705]	Homo sapiens	24.0886	7.75385	2.47481	3.13312	0.00172961	0.104431
MSANTD3-TMEFF1	protein_coding	MSANTD3-TMEFF1 readthrough [Source:HGNC Symbol;Acc:HGNC:38838]	Homo sapiens	15.5869	7.1264	2.98149	2.39021	0.0168385	0.266392
RIPPLY1	protein_coding	ripply transcriptional repressor 1 [Source:HGNC Symbol;Acc:HGNC:25117]	Homo sapiens	14.8431	7.05572	2.40515	2.93359	0.00335063	0.142861
OR52H1	protein_coding	olfactory receptor family 52 subfamily H member 1 [Source:HGNC Symbol;Acc:HGNC:15218]	Homo sapiens	14.8549	7.05569	2.07862	3.3944	0.000687781	0.0644635
RFPL4AL1	protein_coding	ret finger protein like 4A like 1 [Source:HGNC Symbol;Acc:HGNC:45147]	Homo sapiens	13.3874	6.90686	3.07115	2.24895	0.0245156	0.307105
HBG2	protein_coding	hemoglobin subunit gamma 2 [Source:HGNC Symbol;Acc:HGNC:4832]	Homo sapiens	13.2597	6.89089	3.048	2.26079	0.0237721	0.303669
FEZF2	protein_coding	FEZ family zinc finger 2 [Source:HGNC Symbol;Acc:HGNC:13506]	Homo sapiens	12.6712	6.82739	3.04297	2.24366	0.0248543	0.308806
KRTAP7-1	protein_coding	keratin associated protein 7-1 [Source:HGNC Symbol;Acc:HGNC:18934]	Homo sapiens	10.4081	6.54072	2.58682	2.52848	0.0114557	0.232152
GNGT1	protein_coding	G protein subunit gamma transducin 1 [Source:HGNC Symbol;Acc:HGNC:4411]	Homo sapiens	10.3696	6.53841	3.15898	2.06979	0.0384725	0.358047
GDF6	protein_coding	growth differentiation factor 6 [Source:HGNC Symbol;Acc:HGNC:4221]	Homo sapiens	548.84	6.4627	3.06902	2.10578	0.0352233	0.345609
SPINK6	protein_coding	serine peptidase inhibitor Kazal type 6 [Source:HGNC Symbol;Acc:HGNC:29486]	Homo sapiens	9.60126	6.42703	3.16643	2.02974	0.0423832	0.370196
TECTA	protein_coding	tectorin alpha [Source:HGNC Symbol;Acc:HGNC:11720]	Homo sapiens	9.02654	6.33622	2.14228	2.9577	0.0030994	0.138217
CALCB	protein_coding	calcitonin related polypeptide beta [Source:HGNC Symbol;Acc:HGNC:1438]	Homo sapiens	8.58143	6.26686	1.74399	3.59341	0.000326381	0.0422593
MSTN	protein_coding	myostatin [Source:HGNC Symbol;Acc:HGNC:4223]	Homo sapiens	8.3937	6.23326	2.19074	2.84527	0.00443731	0.160031
IL37	protein_coding	interleukin 37 [Source:HGNC Symbol;Acc:HGNC:15563]	Homo sapiens	8.26557	6.21023	2.62069	2.36969	0.0178031	0.272558
OOEP	protein_coding	oocyte expressed protein [Source:HGNC Symbol;Acc:HGNC:21382]	Homo sapiens	7.57599	6.08242	2.67699	2.27212	0.0230795	0.29997
SPATA45	protein_coding	spermatogenesis associated 45 [Source:HGNC Symbol;Acc:HGNC:33709]	Homo sapiens	7.46118	6.06199	2.70085	2.24448	0.0248018	0.308426
IL13	protein_coding	interleukin 13 [Source:HGNC Symbol;Acc:HGNC:5973]	Homo sapiens	7.35626	6.04204	2.68098	2.25367	0.0242167	0.305834
ZNF536	protein_coding	zinc finger protein 536 [Source:HGNC Symbol;Acc:HGNC:29025]	Homo sapiens	41.2945	6.00371	2.09371	2.86749	0.00413738	0.156876
TBX5	protein_coding	T-box transcription factor 5 [Source:HGNC Symbol;Acc:HGNC:11604]	Homo sapiens	7.08418	5.98939	2.83031	2.11616	0.0343314	0.342431
SLC26A4	protein_coding	solute carrier family 26 member 4 [Source:HGNC Symbol;Acc:HGNC:8818]	Homo sapiens	6.78532	5.92742	2.72563	2.1747	0.0296525	0.327417
SPANXA2	protein_coding	SPANX family member A2 [Source:HGNC Symbol;Acc:HGNC:14328]	Homo sapiens	6.60275	5.88881	2.68362	2.19435	0.0282103	0.321739
UBQLN3	protein_coding	ubiquilin 3 [Source:HGNC Symbol;Acc:HGNC:12510]	Homo sapiens	6.56884	5.87841	2.89836	2.02818	0.0425418	0.37054
GFRA3	protein_coding	GDNF family receptor alpha 3 [Source:HGNC Symbol;Acc:HGNC:4245]	Homo sapiens	6.16955	5.79015	2.80577	2.06366	0.0390498	NA
SPANXA1	protein_coding	sperm protein associated with the nucleus, X-linked, family member A1 [Source:HGNC Symbol;Acc:HGNC:11218]	Homo sapiens	5.84413	5.71282	2.73677	2.08743	0.0368495	NA
CT55	protein_coding	cancer/testis antigen 55 [Source:HGNC Symbol;Acc:HGNC:26047]	Homo sapiens	4.88964	5.45549	2.41887	2.25539	0.024109	NA
UPK1B	protein_coding	uroplakin 1B [Source:HGNC Symbol;Acc:HGNC:12578]	Homo sapiens	4.33005	5.2777	2.43409	2.16825	0.0301399	NA
FABP12	protein_coding	fatty acid binding protein 12 [Source:HGNC Symbol;Acc:HGNC:34524]	Homo sapiens	7.06971	5.23787	2.0586	2.54439	0.010947	0.228154
XPNPEP2	protein_coding	X-prolyl aminopeptidase 2 [Source:HGNC Symbol;Acc:HGNC:12823]	Homo sapiens	144.834	5.15977	2.23134	2.31241	0.0207551	0.288193
OR51Q1	protein_coding	olfactory receptor family 51 subfamily Q member 1 [Source:HGNC Symbol;Acc:HGNC:14851]	Homo sapiens	6.4174	5.08388	2.25602	2.25347	0.0242296	0.305877
SCN2B	protein_coding	sodium voltage-gated channel beta subunit 2 [Source:HGNC Symbol;Acc:HGNC:10589]	Homo sapiens	38.7983	5.034	1.72514	2.91802	0.00352266	0.145799
LPCAT2	protein_coding	lysophosphatidylcholine acyltransferase 2 [Source:HGNC Symbol;Acc:HGNC:26032]	Homo sapiens	8.13361	4.78325	1.83113	2.61219	0.00899655	0.207708
CRYZL1	protein_coding	crystallin zeta like 1 [Source:HGNC Symbol;Acc:HGNC:2420]	Homo sapiens	37.5443	4.64955	1.8588	2.50138	0.0123712	0.239563
BNC1	protein_coding	basonuclin 1 [Source:HGNC Symbol;Acc:HGNC:1081]	Homo sapiens	16.1747	4.56929	1.76101	2.5947	0.00946722	0.213605
SLC6A11	protein_coding	solute carrier family 6 member 11 [Source:HGNC Symbol;Acc:HGNC:11044]	Homo sapiens	22.4346	4.56727	2.04642	2.23183	0.0256262	0.311789
RYR2	protein_coding	ryanodine receptor 2 [Source:HGNC Symbol;Acc:HGNC:10484]	Homo sapiens	94.4951	4.43687	1.38425	3.20525	0.00134943	0.0898932
TEX48	protein_coding	testis expressed 48 [Source:HGNC Symbol;Acc:HGNC:52393]	Homo sapiens	3.84089	4.33026	1.99116	2.17474	0.0296498	NA
DRD2	protein_coding	dopamine receptor D2 [Source:HGNC Symbol;Acc:HGNC:3023]	Homo sapiens	25.2445	4.32864	1.59723	2.71009	0.0067265	0.185206
CACNA1E	protein_coding	calcium voltage-gated channel subunit alpha1 E [Source:HGNC Symbol;Acc:HGNC:1392]	Homo sapiens	47.0473	4.30996	1.22281	3.52464	0.000424055	0.049036
POU3F3	protein_coding	POU class 3 homeobox 3 [Source:HGNC Symbol;Acc:HGNC:9216]	Homo sapiens	11.7678	4.3092	2.03607	2.11643	0.0343085	0.342431
TMC2	protein_coding	transmembrane channel like 2 [Source:HGNC Symbol;Acc:HGNC:16527]	Homo sapiens	5.98276	4.29171	2.03925	2.10456	0.03533	NA
SLC26A7	protein_coding	solute carrier family 26 member 7 [Source:HGNC Symbol;Acc:HGNC:14467]	Homo sapiens	191.534	4.27866	1.09348	3.91288	9.12031e-05	0.0190946
