# Supplementary material for: The Cholesterol Biosynthesis Pathway Plays an Important Role in Chemotherapeutic Drug Response and Metastasis in High-Grade Osteosarcoma
Source: Cells. 2025 Jun 29;14(13):993. doi: 10.3390/cells14130993 (PMC12249065; doi:10.3390/cells14130993)
Supplement: Supplementary file 1 [file cells-14-00993-s001.zip › Supplement-Table S4-Top-50-Downregulated-genes.xlsx]

## Sheet: Top-50-DOWN
Gene name	Gene type	Gene description	Species	baseMean	log2FC	lfcSE	stat	pvalue	padj
MYL2	protein_coding	myosin light chain 2 [Source:HGNC Symbol;Acc:HGNC:7583]	Homo sapiens	1024.61	-28.2447	3.19354	-8.84433	9.2077e-19	2.96875e-14
SMPX	protein_coding	small muscle protein X-linked [Source:HGNC Symbol;Acc:HGNC:11122]	Homo sapiens	232.543	-26.2137	3.19368	-8.20801	2.24877e-16	3.62524e-12
CACNA1S	protein_coding	calcium voltage-gated channel subunit alpha1 S [Source:HGNC Symbol;Acc:HGNC:1397]	Homo sapiens	146.705	-25.5832	3.19378	-8.01034	1.14396e-15	5.43711e-12
PLA2G2A	protein_coding	phospholipase A2 group IIA [Source:HGNC Symbol;Acc:HGNC:9031]	Homo sapiens	111.074	-25.2039	3.19387	-7.89135	2.9894e-15	9.63844e-12
CAVIN4	protein_coding	caveolae associated protein 4 [Source:HGNC Symbol;Acc:HGNC:33742]	Homo sapiens	102.667	-25.0937	3.1939	-7.85677	3.94171e-15	1.1082e-11
AMPD1	protein_coding	adenosine monophosphate deaminase 1 [Source:HGNC Symbol;Acc:HGNC:468]	Homo sapiens	86.3643	-24.8578	3.19397	-7.78274	7.09722e-15	1.76022e-11
STRIT1	protein_coding	small transmembrane regulator of ion transport 1 [Source:HGNC Symbol;Acc:HGNC:52297]	Homo sapiens	67.9943	-24.532	3.1941	-7.68043	1.58555e-14	3.40809e-11
JSRP1	protein_coding	junctional sarcoplasmic reticulum protein 1 [Source:HGNC Symbol;Acc:HGNC:24963]	Homo sapiens	75.7667	-24.357	3.19404	-7.62578	2.42559e-14	4.60035e-11
ACTC1	protein_coding	actin alpha cardiac muscle 1 [Source:HGNC Symbol;Acc:HGNC:143]	Homo sapiens	1069.42	-12.6636	3.19354	-3.96537	7.32832e-05	0.0160735
MYF6	protein_coding	myogenic factor 6 [Source:HGNC Symbol;Acc:HGNC:7566]	Homo sapiens	145.557	-10.9475	2.96927	-3.68692	0.000226983	0.0343586
CHGB	protein_coding	chromogranin B [Source:HGNC Symbol;Acc:HGNC:1930]	Homo sapiens	133.027	-10.8176	3.17721	-3.40475	0.000662255	0.0635195
NRAP	protein_coding	nebulin related anchoring protein [Source:HGNC Symbol;Acc:HGNC:7988]	Homo sapiens	518.38	-10.4799	3.13566	-3.34217	0.000831272	0.0686312
MYH2	protein_coding	myosin heavy chain 2 [Source:HGNC Symbol;Acc:HGNC:7572]	Homo sapiens	1015.91	-10.3797	2.07109	-5.01173	5.39439e-07	0.000285124
MYH1	protein_coding	myosin heavy chain 1 [Source:HGNC Symbol;Acc:HGNC:7567]	Homo sapiens	2180.69	-10.3533	2.03537	-5.08669	3.64367e-07	0.000209784
HHATL	protein_coding	hedgehog acyltransferase like [Source:HGNC Symbol;Acc:HGNC:13242]	Homo sapiens	75.8323	-10.0069	3.12384	-3.20339	0.0013582	0.0901049
TRIM63	protein_coding	tripartite motif containing 63 [Source:HGNC Symbol;Acc:HGNC:16007]	Homo sapiens	72.9882	-9.95176	3.02982	-3.28461	0.00102125	0.0774697
DES	protein_coding	desmin [Source:HGNC Symbol;Acc:HGNC:2770]	Homo sapiens	4145.27	-9.88513	2.96049	-3.33901	0.000840766	0.0686312
SAA2	protein_coding	serum amyloid A2 [Source:HGNC Symbol;Acc:HGNC:10514]	Homo sapiens	61.3353	-9.7008	3.19416	-3.03704	0.00238913	0.122602
MYOD1	protein_coding	myogenic differentiation 1 [Source:HGNC Symbol;Acc:HGNC:7611]	Homo sapiens	53.621	-9.50695	3.19426	-2.97626	0.00291786	0.136577
KLHL40	protein_coding	kelch like family member 40 [Source:HGNC Symbol;Acc:HGNC:30372]	Homo sapiens	45.032	-9.25517	3.1944	-2.89731	0.00376378	0.150748
SMYD1	protein_coding	SET and MYND domain containing 1 [Source:HGNC Symbol;Acc:HGNC:20986]	Homo sapiens	37.4141	-8.98865	2.0473	-4.3905	1.13092e-05	0.0036463
XIRP2	protein_coding	xin actin binding repeat containing 2 [Source:HGNC Symbol;Acc:HGNC:14303]	Homo sapiens	220.006	-8.90329	2.49932	-3.56229	0.000367637	0.0453622
CSRP3	protein_coding	cysteine and glycine rich protein 3 [Source:HGNC Symbol;Acc:HGNC:2472]	Homo sapiens	779.571	-8.87366	2.71252	-3.27137	0.00107027	0.0800937
MYOZ2	protein_coding	myozenin 2 [Source:HGNC Symbol;Acc:HGNC:1330]	Homo sapiens	33.7445	-8.83949	2.40856	-3.67003	0.00024252	0.0360338
ACTA1	protein_coding	actin alpha 1, skeletal muscle [Source:HGNC Symbol;Acc:HGNC:129]	Homo sapiens	926.031	-8.79133	2.28765	-3.84294	0.000121567	0.0223238
C10orf71	protein_coding	chromosome 10 open reading frame 71 [Source:HGNC Symbol;Acc:HGNC:26973]	Homo sapiens	65.4318	-8.63658	1.96701	-4.39072	1.12974e-05	0.0036463
MRLN	protein_coding	myoregulin [Source:HGNC Symbol;Acc:HGNC:48649]	Homo sapiens	25.6532	-8.44421	2.48986	-3.39144	0.000695272	0.0646517
S100A8	protein_coding	S100 calcium binding protein A8 [Source:HGNC Symbol;Acc:HGNC:10498]	Homo sapiens	25.2575	-8.42179	2.49068	-3.38132	0.000721386	0.065585
TNNC2	protein_coding	troponin C2, fast skeletal type [Source:HGNC Symbol;Acc:HGNC:11944]	Homo sapiens	1038.63	-8.21506	3.06837	-2.67734	0.00742097	0.19429
ATP1B4	protein_coding	ATPase Na+/K+ transporting family member beta 4 [Source:HGNC Symbol;Acc:HGNC:808]	Homo sapiens	19.2145	-8.02755	2.59465	-3.09389	0.00197552	0.112734
LRRC30	protein_coding	leucine rich repeat containing 30 [Source:HGNC Symbol;Acc:HGNC:30219]	Homo sapiens	19.1534	-8.02287	2.57194	-3.11938	0.00181231	0.107019
MYMK	protein_coding	myomaker, myoblast fusion factor [Source:HGNC Symbol;Acc:HGNC:33778]	Homo sapiens	19.0521	-8.01531	2.59498	-3.08878	0.00200981	0.113196
SLN	protein_coding	sarcolipin [Source:HGNC Symbol;Acc:HGNC:11089]	Homo sapiens	949.045	-7.952	2.75075	-2.89085	0.00384206	0.150992
MYLPF	protein_coding	myosin light chain, phosphorylatable, fast skeletal muscle [Source:HGNC Symbol;Acc:HGNC:29824]	Homo sapiens	1022.22	-7.82523	2.04538	-3.8258	0.000130348	0.0233482
MYH7	protein_coding	myosin heavy chain 7 [Source:HGNC Symbol;Acc:HGNC:7577]	Homo sapiens	843.849	-7.81894	2.58554	-3.0241	0.0024937	0.126022
TNNT2	protein_coding	troponin T2, cardiac type [Source:HGNC Symbol;Acc:HGNC:11949]	Homo sapiens	14.0083	-7.57198	2.75273	-2.75071	0.00594654	0.177198
ASB5	protein_coding	ankyrin repeat and SOCS box containing 5 [Source:HGNC Symbol;Acc:HGNC:17180]	Homo sapiens	142.967	-7.55673	1.34942	-5.59997	2.14386e-08	1.53605e-05
ANKRD1	protein_coding	ankyrin repeat domain 1 [Source:HGNC Symbol;Acc:HGNC:15819]	Homo sapiens	382.675	-7.54679	2.70296	-2.79205	0.00523756	0.170286
MYOG	protein_coding	myogenin [Source:HGNC Symbol;Acc:HGNC:7612]	Homo sapiens	267.993	-7.43309	1.43671	-5.1737	2.29506e-07	0.000137032
PPDPFL	protein_coding	pancreatic progenitor cell differentiation and proliferation factor like [Source:HGNC Symbol;Acc:HGNC:31745]	Homo sapiens	12.0236	-7.35156	2.7691	-2.65486	0.00793419	0.199729
MYPN	protein_coding	myopalladin [Source:HGNC Symbol;Acc:HGNC:23246]	Homo sapiens	153.238	-7.33793	2.17613	-3.372	0.000746233	0.0659363
PADI2	protein_coding	peptidyl arginine deiminase 2 [Source:HGNC Symbol;Acc:HGNC:18341]	Homo sapiens	349.763	-7.05133	1.10898	-6.35839	2.03878e-10	1.87812e-07
UNC45B	protein_coding	unc-45 myosin chaperone B [Source:HGNC Symbol;Acc:HGNC:14304]	Homo sapiens	74.3364	-7.03697	1.67683	-4.1966	2.70948e-05	0.00773089
TRIM72	protein_coding	tripartite motif containing 72 [Source:HGNC Symbol;Acc:HGNC:32671]	Homo sapiens	30.784	-6.99115	1.79111	-3.90324	9.4913e-05	0.0196204
NMRK2	protein_coding	nicotinamide riboside kinase 2 [Source:HGNC Symbol;Acc:HGNC:17871]	Homo sapiens	8.77864	-6.89829	2.95131	-2.33736	0.0194203	0.281415
MYF5	protein_coding	myogenic factor 5 [Source:HGNC Symbol;Acc:HGNC:7565]	Homo sapiens	8.75591	-6.89461	2.98034	-2.31336	0.0207028	0.28784
MYH8	protein_coding	myosin heavy chain 8 [Source:HGNC Symbol;Acc:HGNC:7578]	Homo sapiens	90.6947	-6.81853	1.5373	-4.43539	9.19072e-06	0.00311923
ASB4	protein_coding	ankyrin repeat and SOCS box containing 4 [Source:HGNC Symbol;Acc:HGNC:16009]	Homo sapiens	7.94697	-6.75623	1.76763	-3.8222	0.000132268	0.0234839
DUSP13	protein_coding	dual specificity phosphatase 13 [Source:HGNC Symbol;Acc:HGNC:19681]	Homo sapiens	56.4104	-6.6882	2.81225	-2.37824	0.0173955	0.27014
SPACA4	protein_coding	sperm acrosome associated 4 [Source:HGNC Symbol;Acc:HGNC:16441]	Homo sapiens	6.09476	-6.37044	3.20016	-1.99067	0.0465177	NA
