# Supplementary material for: The Cholesterol Biosynthesis Pathway Plays an Important Role in Chemotherapeutic Drug Response and Metastasis in High-Grade Osteosarcoma
Source: Cells. 2025 Jun 29;14(13):993. doi: 10.3390/cells14130993 (PMC12249065; doi:10.3390/cells14130993)
Supplement: Supplementary file 1 [file cells-14-00993-s001.zip › Supplement-Table S5-GO BP.xlsx]

## Sheet: BP
Category	Term	Count	%	PValue	Genes	List Total	Pop Hits	Pop Total	Fold Enrichment	Bonferroni	Benjamini	FDR
GOTERM_BP_DIRECT	GO:0007094~mitotic spindle assembly checkpoint signaling	7	1.36187	7.27145e-05	NUF2, TTK, TRIP13, SPDL1, BUB1, NDC80, MAD2L1	475	30	19478	9.56814	0.169916	0.186222	0.186222
GOTERM_BP_DIRECT	GO:0051301~cell division	23	4.47471	0.000316294	CDCA2, CETN2, DYNLT3, MIS12, KIF14, KLHL13, CDC25C, CKAP5, CCSAP, NDC80, CKS1B, ASPM, PPP1CC, ZNRD2, NUF2, CDK20, CDK1, NEK2, HMCN1, SPDL1, BUB1, ITGB3BP, MAD2L1	475	397	19478	2.37568	0.555212	0.405014	0.405014
GOTERM_BP_DIRECT	GO:0007059~chromosome segregation	10	1.94553	0.000800402	TOP2A, CDCA2, NUF2, MIS12, TTK, NEK2, ESCO2, BUB1, NDC80, ITGB3BP	475	101	19478	4.06003	0.871349	0.578568	0.578568
GOTERM_BP_DIRECT	GO:0006986~response to unfolded protein	8	1.55642	0.000995842	DNAJB1, SERP1, HSPA4, DNAJB9, HSPA2, HSPE1, THBS1, HSPD1	475	65	19478	5.04693	0.922045	0.578568	0.578568
GOTERM_BP_DIRECT	GO:0035115~embryonic forelimb morphogenesis	6	1.16732	0.00112957	CRABP2, MSX2, ALX4, TBX5, RECK, TBX3	475	33	19478	7.45569	0.944672	0.578568	0.578568
GOTERM_BP_DIRECT	GO:0006694~steroid biosynthetic process	6	1.16732	0.00169011	NSDHL, CYP51A1, HSD17B12, HSD17B11, CYP7B1, FDFT1	475	36	19478	6.83439	0.986859	0.721395	0.721395
GOTERM_BP_DIRECT	GO:0006695~cholesterol biosynthetic process	6	1.16732	0.00243166	ARV1, NSDHL, CYP51A1, MSMO1, HMGCR, FDFT1	475	39	19478	6.30866	0.998041	0.889641	0.889641
GOTERM_BP_DIRECT	GO:0060021~roof of mouth development	7	1.36187	0.00573845	GABRB3, PDGFRA, PRRX1, CDK20, ALX4, INHBA, TBX3	475	67	19478	4.28424	1	1	1
GOTERM_BP_DIRECT	GO:0000278~mitotic cell cycle	10	1.94553	0.00582692	EDNRA, SPATA17, ZNRD2, CETN2, MIS12, PBK, TUBE1, NEK2, NDC80, RNF2	475	135	19478	3.0375	1	1	1
GOTERM_BP_DIRECT	GO:0051085~chaperone cofactor-dependent protein refolding	5	0.972763	0.00725957	DNAJB1, ST13, HSPA2, HSPE1, HSPA13	475	32	19478	6.40724	1	1	1
GOTERM_BP_DIRECT	GO:0000070~mitotic sister chromatid segregation	5	0.972763	0.00998403	PPP1CC, KIF18A, MIS12, NDC80, MAD2L1	475	35	19478	5.85805	1	1	1
GOTERM_BP_DIRECT	GO:0015031~protein transport	22	4.28016	0.0103732	PLEKHF2, NUP133, GOLT1B, CETN2, RANBP17, YIPF5, MIA3, NMD3, NXT2, IER3IP1, GABARAP, TOM1L1, LMAN1, KIF18A, KIF3A, NACA, CHORDC1, ATG4A, KDELR3, TMED7, ECT2, BET1	475	496	19478	1.81883	1	1	1
GOTERM_BP_DIRECT	GO:0007051~spindle organization	4	0.77821	0.0103827	ASPM, SPATA17, TTK, CKAP5	475	19	19478	8.63291	1	1	1
GOTERM_BP_DIRECT	GO:0048678~response to axon injury	5	0.972763	0.0110208	FLRT3, SLC1A1, CDK1, DRD2, KCNK2	475	36	19478	5.69532	1	1	1
GOTERM_BP_DIRECT	GO:0006457~protein folding	11	2.14008	0.0111727	DNAJB1, ERO1B, LMAN1, MKKS, VBP1, HSPA4, ST13, TCP1, APLF, HSPE1, HSPD1	475	176	19478	2.56289	1	1	1
GOTERM_BP_DIRECT	GO:0034605~cellular response to heat	6	1.16732	0.0115293	IL1A, DNAJB1, SCARA5, STAC, PTGS2, THBS1	475	56	19478	4.39353	1	1	1
GOTERM_BP_DIRECT	GO:0002052~positive regulation of neuroblast proliferation	5	0.972763	0.0121244	ASPM, ID4, DRD2, HAPLN1, CDON	475	37	19478	5.54139	1	1	1
GOTERM_BP_DIRECT	GO:0007018~microtubule-based movement	7	1.36187	0.0125464	DYNC2H1, KIF18A, KIF3A, DYNLT3, DNAH14, KIF14, KIFAP3	475	79	19478	3.63347	1	1	1
GOTERM_BP_DIRECT	GO:0045116~protein neddylation	4	0.77821	0.0156374	COPS4, COPS3, COPS2, NAE1	475	22	19478	7.45569	1	1	1
GOTERM_BP_DIRECT	GO:0045333~cellular respiration	5	0.972763	0.0172355	COX7B, NR4A3, CYCS, COX7A2, COX7C	475	41	19478	5.00077	1	1	1
GOTERM_BP_DIRECT	GO:0051131~chaperone-mediated protein complex assembly	4	0.77821	0.0198309	MKKS, BBS12, HSPA4, HSPD1	475	24	19478	6.83439	1	1	1
GOTERM_BP_DIRECT	GO:0006123~mitochondrial electron transport, cytochrome c to oxygen	4	0.77821	0.0198309	COX7B, CYCS, COX7A2, COX7C	475	24	19478	6.83439	1	1	1
GOTERM_BP_DIRECT	GO:1902476~chloride transmembrane transport	8	1.55642	0.020564	GABRB3, GABRA5, SLC1A1, GABRA3, SLC26A7, SLC26A4, KCNK1, KCNK2	475	113	19478	2.9031	1	1	1
GOTERM_BP_DIRECT	GO:0009624~response to nematode	3	0.583658	0.0233667	HPGDS, IL13, PTGS2	475	10	19478	12.3019	1	1	1
GOTERM_BP_DIRECT	GO:0042752~regulation of circadian rhythm	6	1.16732	0.0235042	TOP2A, PPP1CC, OPN3, CDK1, NR1D2, CSNK1E	475	67	19478	3.67221	1	1	1
GOTERM_BP_DIRECT	GO:0007566~embryo implantation	5	0.972763	0.0235159	APLF, FBLN1, PTGS2, RECK, PCSK5	475	45	19478	4.55626	1	1	1
GOTERM_BP_DIRECT	GO:0001835~blastocyst hatching	4	0.77821	0.0271686	NECAB1, FBLL1, ZBED6, PHF6	475	27	19478	6.07501	1	1	1
GOTERM_BP_DIRECT	GO:0032880~regulation of protein localization	7	1.36187	0.0272172	RACK1, B9D1, CSNK1E, SLC26A4, RFPL4AL1, OOEP, NKX3-1	475	94	19478	3.05366	1	1	1
GOTERM_BP_DIRECT	GO:0034501~protein localization to kinetochore	3	0.583658	0.0281055	CDK1, TTK, SPDL1	475	11	19478	11.1835	1	1	1
GOTERM_BP_DIRECT	GO:0046688~response to copper ion	3	0.583658	0.0281055	IL1A, PRNP, CDK1	475	11	19478	11.1835	1	1	1
GOTERM_BP_DIRECT	GO:1900222~negative regulation of amyloid-beta clearance	3	0.583658	0.0281055	IFNGR1, CYP51A1, HMGCR	475	11	19478	11.1835	1	1	1
GOTERM_BP_DIRECT	GO:0000338~protein deneddylation	3	0.583658	0.0281055	COPS4, COPS3, COPS2	475	11	19478	11.1835	1	1	1
GOTERM_BP_DIRECT	GO:0006888~endoplasmic reticulum to Golgi vesicle-mediated transport	8	1.55642	0.029706	LMAN1, GOLT1B, COPB1, YIPF5, MIA3, IER3IP1, TMED7, BET1	475	122	19478	2.68894	1	1	1
GOTERM_BP_DIRECT	GO:0007420~brain development	11	2.14008	0.0309537	ODAD3, AIM2, ZIC2, SIX3, SLC1A1, SOX11, NRG1, MACROD2, IER3IP1, PCDH18, AFF2	475	207	19478	2.17908	1	1	1
GOTERM_BP_DIRECT	GO:0007098~centrosome cycle	5	0.972763	0.0310202	NPM1, CDK1, TUBE1, CKAP5, CSAG1	475	49	19478	4.18432	1	1	1
GOTERM_BP_DIRECT	GO:0002244~hematopoietic progenitor cell differentiation	6	1.16732	0.0342168	TOP2A, AGPAT5, PDGFRA, ESCO2, INHBA, FSTL3	475	74	19478	3.32484	1	1	1
GOTERM_BP_DIRECT	GO:0010269~response to selenium ion	3	0.583658	0.0386057	HPGDS, IL13, PTGS2	475	13	19478	9.463	1	1	1
GOTERM_BP_DIRECT	GO:0090181~regulation of cholesterol metabolic process	3	0.583658	0.0386057	ARV1, EPHX2, LDLR	475	13	19478	9.463	1	1	1
GOTERM_BP_DIRECT	GO:1990535~neuron projection maintenance	3	0.583658	0.0386057	ADCY10, PRNP, ATP1A3	475	13	19478	9.463	1	1	1
GOTERM_BP_DIRECT	GO:0010575~positive regulation of vascular endothelial growth factor production	4	0.77821	0.0421681	IL1A, ADORA2B, HPSE, PTGS2	475	32	19478	5.12579	1	1	1
GOTERM_BP_DIRECT	GO:0048661~positive regulation of smooth muscle cell proliferation	5	0.972763	0.0421691	NR4A3, PDGFD, IL13, PTGS2, THBS1	475	54	19478	3.79688	1	1	1
GOTERM_BP_DIRECT	GO:0030510~regulation of BMP signaling pathway	3	0.583658	0.0443287	FSTL5, FSTL1, FSTL3	475	14	19478	8.78707	1	1	1
GOTERM_BP_DIRECT	GO:0045040~protein insertion into mitochondrial outer membrane	3	0.583658	0.0443287	HSPA4, TOMM20, TOMM6	475	14	19478	8.78707	1	1	1
GOTERM_BP_DIRECT	GO:0090325~regulation of locomotion involved in locomotory behavior	2	0.389105	0.0480793	DRD2, GLA	475	2	19478	41.0063	1	1	1
GOTERM_BP_DIRECT	GO:0007283~spermatogenesis	20	3.89105	0.0484971	TSNAX, ODAD3, CADM1, BNC1, CETN2, HSPA2, CDC25C, CT55, LZTFL1, OAZ3, IL1A, ASPM, PPP1CC, CYP26B1, TAF4B, TRIP13, PAIP2, CFAP97, SPANXA2, SPANXA1	475	515	19478	1.59248	1	1	1
GOTERM_BP_DIRECT	GO:0043066~negative regulation of apoptotic process	20	3.89105	0.0484971	PSMD10, PRNP, NPM1, OPN3, MSX2, API5, APIP, KIF14, TWIST2, THBS1, FSTL1, TBX3, POU3F3, HSPD1, MTDH, CBS, CDK1, DSG2, LHX4, MAD2L1	475	515	19478	1.59248	1	1	1
GOTERM_BP_DIRECT	GO:0051315~attachment of mitotic spindle microtubules to kinetochore	3	0.583658	0.0503425	NUF2, MIS12, NDC80	475	15	19478	8.20126	1	1	1
GOTERM_BP_DIRECT	GO:0032228~regulation of synaptic transmission, GABAergic	3	0.583658	0.0503425	SLC38A1, DRD2, KCNK2	475	15	19478	8.20126	1	1	1
GOTERM_BP_DIRECT	GO:2000434~regulation of protein neddylation	3	0.583658	0.0503425	COPS4, COPS3, COPS2	475	15	19478	8.20126	1	1	1
GOTERM_BP_DIRECT	GO:0002027~regulation of heart rate	4	0.77821	0.0527809	RYR2, EDNRA, DRD2, CALM2	475	35	19478	4.68644	1	1	1
GOTERM_BP_DIRECT	GO:0048485~sympathetic nervous system development	3	0.583658	0.0566295	EDNRA, SOX11, GFRA3	475	16	19478	7.68868	1	1	1
GOTERM_BP_DIRECT	GO:0030194~positive regulation of blood coagulation	3	0.583658	0.0566295	F12, HPSE, THBS1	475	16	19478	7.68868	1	1	1
GOTERM_BP_DIRECT	GO:0071456~cellular response to hypoxia	8	1.55642	0.0571259	GNGT1, MSTN, CBS, INHBA, ATP7A, PTGS2, KCNK2, NKX3-1	475	141	19478	2.3266	1	1	1
GOTERM_BP_DIRECT	GO:0015701~bicarbonate transport	4	0.77821	0.0604996	SLC39A6, SLC26A7, SLC39A10, SLC26A4	475	37	19478	4.43312	1	1	1
GOTERM_BP_DIRECT	GO:0008608~attachment of spindle microtubules to kinetochore	3	0.583658	0.0631731	NUF2, MIS12, NDC80	475	17	19478	7.23641	1	1	1
GOTERM_BP_DIRECT	GO:0042417~dopamine metabolic process	3	0.583658	0.0631731	SLC1A1, DRD2, ATP7A	475	17	19478	7.23641	1	1	1
GOTERM_BP_DIRECT	GO:0006281~DNA repair	13	2.52918	0.0681282	NPM1, FH, FMR1, RECQL, CSNK1E, UCHL5, MSH2, EXO1, UBE2T, MORF4L2, APLF, CDK1, TOPBP1	475	303	19478	1.75935	1	1	1
GOTERM_BP_DIRECT	GO:0051298~centrosome duplication	3	0.583658	0.069957	CHORDC1, CKAP5, NDC80	475	18	19478	6.83439	1	1	1
GOTERM_BP_DIRECT	GO:0016125~sterol metabolic process	3	0.583658	0.069957	ARV1, CYP51A1, CYP7B1	475	18	19478	6.83439	1	1	1
GOTERM_BP_DIRECT	GO:0006851~mitochondrial calcium ion transmembrane transport	3	0.583658	0.069957	MICU3, BHLHA15, LETM2	475	18	19478	6.83439	1	1	1
GOTERM_BP_DIRECT	GO:0003167~atrioventricular bundle cell differentiation	2	0.389105	0.0712468	TBX5, TBX3	475	3	19478	27.3375	1	1	1
GOTERM_BP_DIRECT	GO:0030326~embryonic limb morphogenesis	4	0.77821	0.072999	DYNC2H1, CYP26B1, PRRX1, TBX5	475	40	19478	4.10063	1	1	1
GOTERM_BP_DIRECT	GO:0051028~mRNA transport	6	1.16732	0.0765897	NUP133, PEG10, NUP50, FMR1, CETN2, RANBP17	475	93	19478	2.64557	1	1	1
GOTERM_BP_DIRECT	GO:0030199~collagen fibril organization	5	0.972763	0.0769368	LOX, DPT, PLOD2, ATP7A, FMOD	475	66	19478	3.10654	1	1	1
GOTERM_BP_DIRECT	GO:0032147~activation of protein kinase activity	3	0.583658	0.0769657	TOM1L1, KIF14, ECT2	475	19	19478	6.47468	1	1	1
GOTERM_BP_DIRECT	GO:0006886~intracellular protein transport	12	2.33463	0.0791646	NPM1, OPN3, XPOT, ARL6, COPB1, RANBP17, ARL1, TIMM17A, RAB3GAP2, CHML, AP3S1, TMED7	475	278	19478	1.77006	1	1	1
GOTERM_BP_DIRECT	GO:0007030~Golgi organization	7	1.36187	0.0801113	DYNC2H1, LMAN1, ATP8B3, ARL1, LYSMD3, BHLHA15, TMED7	475	123	19478	2.33369	1	1	1
GOTERM_BP_DIRECT	GO:0007405~neuroblast proliferation	4	0.77821	0.0819174	ID4, DRD2, KIFAP3, CDON	475	42	19478	3.90536	1	1	1
GOTERM_BP_DIRECT	GO:0007368~determination of left/right symmetry	5	0.972763	0.083795	DYNC2H1, MKKS, ODAD3, ARL6, PCSK5	475	68	19478	3.01517	1	1	1
GOTERM_BP_DIRECT	GO:0043032~positive regulation of macrophage activation	3	0.583658	0.0841844	IL13, THBS1, HSPD1	475	20	19478	6.15095	1	1	1
GOTERM_BP_DIRECT	GO:0048704~embryonic skeletal system morphogenesis	4	0.77821	0.0865443	PDGFRA, ALX4, SOX11, HOXB7	475	43	19478	3.81454	1	1	1
GOTERM_BP_DIRECT	GO:0001942~hair follicle development	4	0.77821	0.0865443	NSDHL, ALX4, INHBA, APCDD1	475	43	19478	3.81454	1	1	1
GOTERM_BP_DIRECT	GO:0061077~chaperone-mediated protein folding	4	0.77821	0.0912793	VBP1, TCP1, CHORDC1, DNAJB7	475	44	19478	3.72785	1	1	1
GOTERM_BP_DIRECT	GO:0071635~negative regulation of transforming growth factor beta production	2	0.389105	0.0938517	IL13, FBLN1	475	4	19478	20.5032	1	1	1
GOTERM_BP_DIRECT	GO:0003220~left ventricular cardiac muscle tissue morphogenesis	2	0.389105	0.0938517	RYR2, EDNRA	475	4	19478	20.5032	1	1	1
GOTERM_BP_DIRECT	GO:0017148~negative regulation of translation	6	1.16732	0.0940228	RIDA, EPRS1, FMR1, RACK1, ACO1, PAIP2	475	99	19478	2.48523	1	1	1
GOTERM_BP_DIRECT	GO:0007088~regulation of mitotic nuclear division	3	0.583658	0.0991948	CDCA2, NEK2, CDC25C	475	22	19478	5.59177	1	1	1
GOTERM_BP_DIRECT	GO:0050709~negative regulation of protein secretion	3	0.583658	0.0991948	CYP51A1, HMGCR, DRD2	475	22	19478	5.59177	1	1	1
