# Supplementary material for: The Cholesterol Biosynthesis Pathway Plays an Important Role in Chemotherapeutic Drug Response and Metastasis in High-Grade Osteosarcoma
Source: Cells. 2025 Jun 29;14(13):993. doi: 10.3390/cells14130993 (PMC12249065; doi:10.3390/cells14130993)
Supplement: Supplementary file 1 [file cells-14-00993-s001.zip › Supplement-Table S6-GO CC.xlsx]

## Sheet: CC (2)
Category	Term	Count	%	PValue	Genes	List Total	Pop Hits	Pop Total	Fold Enrichment	Bonferroni	Benjamini	FDR
GOTERM_CC_DIRECT	GO:0030424~axon	14	2.72374	0.0948543	SLC38A1, MME, STAU2, FMR1, SLC1A1, ADAM11, ATP1A3, CCSAP, FEZ1, NTF3, DRD2, ATP7A, VSTM5, MAP9	503	358	20795	1.61672	1	1	0.988095
GOTERM_CC_DIRECT	GO:0035861~site of double-strand break	6	1.16732	0.0946848	ACTR3, FH, AIM2, APLF, ESCO2, TOPBP1	503	100	20795	2.48052	1	1	0.988095
GOTERM_CC_DIRECT	GO:0005785~signal recognition particle receptor complex	2	0.389105	0.0931275	SRPRB, SRP9	503	4	20795	20.671	1	1	0.988095
GOTERM_CC_DIRECT	GO:0060342~photoreceptor inner segment membrane	2	0.389105	0.0931275	RDH12, ATP1A3	503	4	20795	20.671	1	1	0.988095
GOTERM_CC_DIRECT	GO:0031262~Ndc80 complex	2	0.389105	0.0931275	NUF2, NDC80	503	4	20795	20.671	1	1	0.988095
GOTERM_CC_DIRECT	GO:0001917~photoreceptor inner segment	5	0.972763	0.0925617	GNGT1, RDH12, CFAP418, ATP1A3, KIFAP3	503	71	20795	2.9114	1	1	0.988095
GOTERM_CC_DIRECT	GO:0005802~trans-Golgi network	9	1.75097	0.0803947	ATP8B3, YIPF2, MME, YIPF5, ARL1, DPY30, VAMP4, ATP7A, PCSK5	503	185	20795	2.01123	1	1	0.988095
GOTERM_CC_DIRECT	GO:0005694~chromosome	12	2.33463	0.0797794	DDX18, FH, CDCA2, SPATA22, FMR1, RECQL, HMGB3, ESCO2, TOPBP1, TRIP13, PWP1, PUM3	503	281	20795	1.76549	1	1	0.988095
GOTERM_CC_DIRECT	GO:0016324~apical plasma membrane	16	3.11284	0.0780295	SLC1A1, SHROOM3, SLC3A1, SLC39A10, NRG1, MTDH, ASPM, ADCY10, STK26, SLC39A6, SLC26A7, DSG2, SLC26A4, ATP7A, KCNK1, KCNK2	503	414	20795	1.59776	1	1	0.988095
GOTERM_CC_DIRECT	GO:0015630~microtubule cytoskeleton	11	2.14008	0.0774917	PSMD10, OVGP1, ADCY10, KIF18A, ARL6, CKAP2L, KIF3A, TAF1A, CHORDC1, KIFAP3, CKAP5	503	247	20795	1.84114	1	1	0.988095
GOTERM_CC_DIRECT	GO:1902711~GABA-A receptor complex	3	0.583658	0.075907	GABRB3, GABRA5, GABRA3	503	19	20795	6.52768	1	1	0.988095
GOTERM_CC_DIRECT	GO:0005730~nucleolus	44	8.56031	0.0758606	AGPAT5, TOP2A, UTP25, BNC1, TSEN15, STAU2, POP1, POP4, FMR1, MAK16, TWIST2, NUCKS1, NMD3, FBLL1, PWP1, PHF6, TMA16, OASL, COIL, DNAJB1, PPP1CC, UBXN8, DNAJB9, NEK2, MACROD2, ZBED6, GET3, DCAF13, METTL18, DDX18, NPM1, RARS1, ACTR6, EN2, LDOC1, ZBTB33, REXO2, CKAP5, PUM3, UCHL5, UBE2T, MORF4L2, ESF1, RBIS	503	1423	20795	1.27832	1	1	0.988095
GOTERM_CC_DIRECT	GO:0030134~COPII-coated ER to Golgi transport vesicle	4	0.77821	0.0716436	LMAN1, YIPF5, IER3IP1, TMED7	503	40	20795	4.13419	1	1	0.988095
GOTERM_CC_DIRECT	GO:0005874~microtubule	14	2.72374	0.0715821	DYNC2H1, STAU2, DYNLT3, DNAH14, KIF14, SHROOM3, TUBE1, FHDC1, GABARAP, KIF18A, KIF3A, FEZ1, TCP1, NEK2	503	342	20795	1.69236	1	1	0.988095
GOTERM_CC_DIRECT	GO:0005829~cytosol	154	29.9611	0.0709994	GUCY1B1, GOLT1B, FMR1, FABP12, NUDT11, PPP1CC, HPGDS, PEG10, BAALC, NEK2, KIFAP3, PLS1, PDGFRA, RARS1, MSX2, CFAP418, HARBI1, OXSM, CSNK2A3, ZBTB33, CSNK1E, KMO, CDC25C, LZTFL1, ATG12, TOM1L1, PPA1, TIPRL, CRYZL1, PPEF1, PHPT1, RFPL4AL1, HOXB7, MMADHC, PSMD10, NECAB1, RNASEH2A, CDCA2, CRABP2, ARL6, COPB1, ARL1, TWF1, UAP1, KLHL13, GABARAP, OAZ3, LDHB, KIF3A, FLRT3, NAE1, ECT2, TBC1D8B, PRNP, OPN3…	503	5713	20795	1.11442	1	1	0.988095
GOTERM_CC_DIRECT	GO:0016939~kinesin II complex	2	0.389105	0.0706904	KIF3A, KIFAP3	503	3	20795	27.5613	1	1	0.988095
GOTERM_CC_DIRECT	GO:0005758~mitochondrial intermembrane space	6	1.16732	0.06934	SDHAF3, CYCS, MICU3, CDC25C, REXO2, PRELID3B	503	91	20795	2.72584	1	1	0.988095
GOTERM_CC_DIRECT	GO:0005876~spindle microtubule	4	0.77821	0.0674283	KIF3A, CDK1, KIFAP3, CALM2	503	39	20795	4.2402	1	1	0.988095
GOTERM_CC_DIRECT	GO:0005814~centriole	9	1.75097	0.064141	TOP2A, ODAD3, KIF3A, CEP350, CEP295, CETN2, HYLS1, CCSAP, CEP55	503	176	20795	2.11408	1	1	0.988095
GOTERM_CC_DIRECT	GO:0033116~endoplasmic reticulum-Golgi intermediate compartment membrane	6	1.16732	0.0525947	LAMP5, LMAN1, GALNT1, TMED7, CD55, BET1	503	84	20795	2.953	1	1	0.988095
GOTERM_CC_DIRECT	GO:0070062~extracellular exosome	67	13.035	0.0519225	SPON2, LY75, PLOD2, ALDH1L2, UPK1B, CHORDC1, RACK1, HMCN1, FAM3C, H4C4, GET3, TECTA, PLS1, DYNC2H1, ACTR3, SLC38A1, RARS1, MME, SSR4, RRAS2, BPGM, TOM1L1, MBLAC2, PPA1, TCP1, DSG2, PHPT1, FH, CRABP2, ARL6, SLC1A1, SLC3A1, FBLN1, THBS1, FSTL1, HSPA13, HSPD1, DNAJB1, LMAN1, LDHB, RIDA, SH3BGRL, KIF3A, DNAJB9, CD55, PRNP, YES1, HSPA4, ST13, EPHX2, F12, DSTN, HSPA2, HSPE1, ASS1, PSAT1, NACA, XPNPEP2,…	503	2242	20795	1.23546	1	1	0.988095
GOTERM_CC_DIRECT	GO:0005634~nucleus	169	32.8794	0.0502235	POP4, FMR1, NUCKS1, HNRNPR, MSANTD4, FABP12, PWP1, TATDN3, NUDT11, ZXDA, PPP1CC, ZC3H12B, CHORDC1, CDK20, NEK2, MACROD2, H4C4, CMTR2, PDGFRA, CSNK1G3, RARS1, MSX2, HARBI1, CSNK2A3, RECQL, SOX11, LDOC1, ZBTB33, ESCO2, CSNK1E, BHLHA15, CDC25C, POU3F3, EID1, MSH2, MORF4L2, PPEF1, HOXB7, SPANXA2, SPANXA1, PSMD10, CDCA2, CRABP2, TWIST2, ILDR2, NMD3, TOR1AIP1, OAZ3, MTDH, ZSCAN12, ALX4, NAE1, ECT2, ZBE…	503	6244	20795	1.11896	1	1	0.988095
GOTERM_CC_DIRECT	GO:0009923~fatty acid elongase complex	2	0.389105	0.0476992	ELOVL6, HSD17B12	503	2	20795	41.3419	1	1	0.988095
GOTERM_CC_DIRECT	GO:0043204~perikaryon	9	1.75097	0.0406925	DLG2, FMR1, SLC1A1, ADAM11, RACK1, DRD2, ATP7A, KCNK1, ASS1	503	160	20795	2.32548	1	1	0.988095
GOTERM_CC_DIRECT	GO:0005930~axoneme	8	1.55642	0.0358253	DYNC2H1, ODAD3, ARL6, KIF3A, DNAH14, KIFAP3, CCSAP, GABARAP	503	128	20795	2.58387	1	0.9522	0.939001
GOTERM_CC_DIRECT	GO:0005794~Golgi apparatus	38	7.393	0.0338826	COPB1, ARL1, GLT8D2, ATP1A3, DPY30, PLOD2, IER3IP1, PWP1, PCSK5, MANEA, ARV1, TBC1D31, CDK20, FAM3C, AP3S1, TMED7, KIFAP3, ATP7A, LDLR, TSNAX, DYNC2H1, PDGFRA, PRNP, GALNT5, YES1, YIPF2, GALNT1, YIPF5, ESCO2, LYSMD3, FHDC1, FEZ1, STK26, TCP1, CALU, ACO1, VAMP4, GLA	503	1122	20795	1.40017	1	0.950595	0.937418
GOTERM_CC_DIRECT	GO:0005739~mitochondrion	55	10.7004	0.0287842	COX7B, ACSM3, FASTKD3, ALDH1L2, COX7C, TOMM20, CLYBL, LETM2, TATDN3, GCSH, SLC25A48, PPP1CC, RACK1, TIMM17A, UQCRFS1, OXSM, GLRX2, REXO2, THNSL1, KMO, NIPSNAP1, MBLAC2, AIM2, SDHAF3, MTHFD2, MICU3, BCAT1, MMADHC, AGPAT5, FH, SMIM26, OAT, NDUFB6, UCP1, COX7A2, NTPCR, HSPD1, LDHB, RIDA, IARS2, PRELID3B, PRNP, TRMT10C, NDUFA5, HSPA4, HSPE1, SLC25A38, ADCY10, TMLHE, CDK1, PNPLA4, CYCS, ACO1, ABCE1, T…	503	1721	20795	1.32121	1	0.855061	0.843209
GOTERM_CC_DIRECT	GO:0043025~neuronal cell body	17	3.30739	0.0179349	SLC38A1, MME, STAU2, SLC1A1, ATP1A3, CSNK1E, GLRX2, CACNA1E, ADCY10, DNAJB1, PGRMC1, TNN, KIF3A, FEZ1, RACK1, ATP7A, KCNK2	503	369	20795	1.90464	0.999893	0.56607	0.558224
GOTERM_CC_DIRECT	GO:0000922~spindle pole	10	1.94553	0.00836027	SPATA17, CKAP2L, MIS12, NEK2, TOPBP1, SPDL1, CKAP5, CALM2, CSAG1, MAD2L1	503	144	20795	2.87097	0.985588	0.281462	0.277561
GOTERM_CC_DIRECT	GO:0031012~extracellular matrix	13	2.52918	0.00820494	SPON2, FBLN1, HSD17B12, THBS1, HAPLN1, LOX, FLRT3, PTX3, HMCN1, HPSE, FMOD, TLR3, TECTA	503	223	20795	2.41007	0.984402	0.281462	0.277561
GOTERM_CC_DIRECT	GO:0005759~mitochondrial matrix	21	4.0856	0.00641567	FH, OAT, TRMT10C, ACSM3, FASTKD3, OXSM, GLRX2, HSPE1, REXO2, ALDH1L2, NIPSNAP1, HSPD1, GCSH, RIDA, TMLHE, SDHAF3, MTHFD2, CDK1, UQCRFS1, IARS2, ABCE1	503	447	20795	1.94224	0.961239	0.249224	0.245769
GOTERM_CC_DIRECT	GO:0005737~cytoplasm	172	33.463	0.00594525	GUCY1B1, FMR1, NUCKS1, HNRNPR, ZFAND1, ALDH1L2, MYLK4, NUDT11, PPP1CC, HPGDS, TBC1D31, PEG10, CHORDC1, CDK20, BAALC, NEK2, HMCN1, CMTR2, PLS1, DYNC2H1, PDGFRA, CSNK1G3, RARS1, CFAP418, RECQL, CSNK1E, THNSL1, CDC25C, LZTFL1, ATG12, TOM1L1, SPATA17, PPA1, LIX1, FEZ1, PHPT1, RFPL4AL1, MMADHC, SPANXA2, SPANXA1, PSMD10, NECAB1, CRABP2, ARL6, TWIST2, ARL1, TWF1, NMD3, OAZ3, MTDH, LDHB, KIF3A, MAP3K21, …	503	6004	20795	1.18435	0.950773	0.249224	0.245769
GOTERM_CC_DIRECT	GO:0061673~mitotic spindle astral microtubule	3	0.583658	0.00554155	KIF18A, DYNLT3, CCSAP	503	5	20795	24.8052	0.93957	0.249224	0.245769
GOTERM_CC_DIRECT	GO:0005813~centrosome	30	5.83658	0.00206528	PLAG1, CETN2, CSAG1, TBC1D31, KIF3A, NEK2, TOPBP1, SPDL1, KIFAP3, ECT2, DCAF13, CEP55, MKKS, NPM1, YES1, MME, CKAP2L, CEP350, CEP295, CKAP5, CCSAP, NDC80, ASPM, KIF18A, FEZ1, TCP1, CDK1, HYLS1, B9D1, CALM2	503	674	20795	1.84015	0.647972	0.104297	0.102851
GOTERM_CC_DIRECT	GO:0000139~Golgi membrane	32	6.22568	0.00167355	GOLT1B, COPB1, ARL1, MOSPD1, IER3IP1, PCSK5, MANEA, GABARAP, LMAN1, PDGFD, CHORDC1, TMED7, DRD2, SLC35A5, CD55, HS3ST3B1, GALNT5, YIPF2, GALNT1, B3GAT2, YIPF5, RRAS2, TVP23B, LYSMD3, TVP23C, MR1, LPCAT2, KDELR3, VAMP4, ST6GALNAC3, TLR3, BET1	503	727	20795	1.81973	0.570807	0.0939045	0.0926029
GOTERM_CC_DIRECT	GO:0000940~outer kinetochore	5	0.972763	0.00119552	NUF2, MIS12, SPDL1, BUB1, NDC80	503	20	20795	10.3355	0.453433	0.0754671	0.074421
GOTERM_CC_DIRECT	GO:0000776~kinetochore	13	2.52918	0.000468079	NUP133, DYNLT3, MIS12, TTK, CKAP5, PHF6, NDC80, PPP1CC, KIF18A, NUF2, NEK2, BUB1, MAD2L1	503	158	20795	3.40155	0.210563	0.0337686	0.0333005
GOTERM_CC_DIRECT	GO:0016020~membrane	166	32.2957	0.000334557	CHIC1, GOLT1B, FMR1, LY75, MSMO1, ICAM5, TMEM263, MYLK4, LAPTM4B, NSDHL, PEG10, H4C4, VSTM5, SLC35A5, TECTA, CDON, PDGFRA, DDX18, SLC38A1, OR2D2, RARS1, SCARA5, IL1R1, RECQL, ADAM11, SLC6A11, CSNK1E, KMO, LZTFL1, TOM1L1, MSH2, ASPHD1, VSIG10L2, PLPP2, ARL6, COPB1, GYPE, SLC1A1, ILDR2, GLT8D2, NMD3, NTPCR, CACNA1E, GABARAP, MTDH, LDHB, SYNGR1, ARSJ, TSPAN2, SLC38A5, FDFT1, SLC10A5, PRNP, ATP8B3, O…	503	5415	20795	1.26736	0.155474	0.0281585	0.0277682
GOTERM_CC_DIRECT	GO:0005929~cilium	24	4.66926	0.000173433	DYNC2H1, PSMD10, PDGFRA, NECAB1, ODAD3, ARL6, CKAP2L, FHDC1, CKAP5, CCSAP, MLF1, TBX3, LZTFL1, ADCY10, RO60, TBC1D31, BBS12, KIF3A, CDK20, HYLS1, B9D1, NEK2, KIFAP3, DRD2	503	410	20795	2.42002	0.0838647	0.0175167	0.0172739
GOTERM_CC_DIRECT	GO:0030133~transport vesicle	11	2.14008	0.000165678	PLEKHF2, OVGP1, YIPF2, COPB1, CHORDC1, KDELR3, AP3S1, VAMP4, TMED7, CD55, BET1	503	101	20795	4.50259	0.0802691	0.0175167	0.0172739
GOTERM_CC_DIRECT	GO:0005783~endoplasmic reticulum	51	9.92218	0.000162994	PLEKHF2, ERO1B, POGLUT1, RNF13, GOLT1B, MSMO1, PLOD2, HNRNPR, IER3IP1, NSDHL, SERP1, CHORDC1, GSG1, UBXN8, SLC39A6, KIFAP3, ATP7A, TMED7, SSR4, RRAS2, ELOVL6, MR1, KDELR3, PLPP2, AGPAT5, CRABP2, STAU2, SLC1A1, ATP1A3, HSD17B13, HSD17B12, HMGCR, HSD17B11, PTGS2, THBS1, HSPA13, MTDH, LMAN1, PGRMC1, DNAJB9, FDFT1, PRNP, YIPF5, ORMDL1, PUM3, SQLE, LPCAT2, CALU, ACO1, KCNK2, BET1	503	1213	20795	1.7382	0.0790217	0.0175167	0.0172739
GOTERM_CC_DIRECT	GO:0005654~nucleoplasm	134	26.07	0.000128329	POP1, POP4, FMR1, NUCKS1, HNRNPR, ALDH1L2, HPGDS, PEG10, CDK20, BAALC, NEK2, MACROD2, H4C4, PDGFRA, RARS1, CSNK2A3, RECQL, SOX11, LDOC1, ZBTB33, ESCO2, CSNK1E, CDC25C, POU3F3, ATG12, EID1, MSH2, MORF4L2, NHP2, PHPT1, RFPL4AL1, HOXB7, PSMD10, UTP25, NECAB1, RNASEH2A, CDCA2, CRABP2, ARL6, TWIST2, UAP1, NMD3, TOR1AIP1, OAZ3, ALX4, TSPAN2, ECT2, ZBED6, OPN3, CEP350, NR1D2, NDC80, PUM3, COPS4, COPS3, …	503	4107	20795	1.34887	0.0627549	0.0175167	0.0172739
GOTERM_CC_DIRECT	GO:0005789~endoplasmic reticulum membrane	59	11.4786	2.49667e-07	ERO1B, RNF13, MIA3, MSMO1, PLOD2, IER3IP1, CYP26B1, ARV1, NSDHL, SERP1, GSG1, UBXN8, GET3, TMED7, PANX3, PDGFRA, TRIQK, SSR4, ELOVL6, CYP7B1, MR1, PIGC, MBLAC2, PIGK, KDELR3, PLPP2, TLR3, AGPAT5, DIPK1C, COPB1, ILDR2, MOSPD1, HSD17B12, HMGCR, PTGS2, MTDH, LMAN1, PGRMC1, RDH12, FLRT3, SC5D, DNAJB9, FDFT1, ATP8B3, GALNT1, YIPF5, CYP51A1, ORMDL1, FMO3, ABHD12B, SQLE, OSTC, LPCAT2, CALU, CDK1, RAB3GA…	503	1186	20795	2.05664	0.000126074	0.000126082	0.000124334

## Sheet: CC
Category	Term	Count	%	PValue	Genes	List Total	Pop Hits	Pop Total	Fold Enrichment	Bonferroni	Benjamini	FDR
GOTERM_CC_DIRECT	GO:0005789~endoplasmic reticulum membrane	59	11.4786	2.49667e-07	ERO1B, RNF13, MIA3, MSMO1, PLOD2, IER3IP1, CYP26B1, ARV1, NSDHL, SERP1, GSG1, UBXN8, GET3, TMED7, PANX3, PDGFRA, TRIQK, SSR4, ELOVL6, CYP7B1, MR1, PIGC, MBLAC2, PIGK, KDELR3, PLPP2, TLR3, AGPAT5, DIPK1C, COPB1, ILDR2, MOSPD1, HSD17B12, HMGCR, PTGS2, MTDH, LMAN1, PGRMC1, RDH12, FLRT3, SC5D, DNAJB9, FDFT1, ATP8B3, GALNT1, YIPF5, CYP51A1, ORMDL1, FMO3, ABHD12B, SQLE, OSTC, LPCAT2, CALU, CDK1, RAB3GA…	503	1186	20795	2.05664	0.000126074	0.000126082	0.000124334
GOTERM_CC_DIRECT	GO:0005654~nucleoplasm	134	26.07	0.000128329	POP1, POP4, FMR1, NUCKS1, HNRNPR, ALDH1L2, HPGDS, PEG10, CDK20, BAALC, NEK2, MACROD2, H4C4, PDGFRA, RARS1, CSNK2A3, RECQL, SOX11, LDOC1, ZBTB33, ESCO2, CSNK1E, CDC25C, POU3F3, ATG12, EID1, MSH2, MORF4L2, NHP2, PHPT1, RFPL4AL1, HOXB7, PSMD10, UTP25, NECAB1, RNASEH2A, CDCA2, CRABP2, ARL6, TWIST2, UAP1, NMD3, TOR1AIP1, OAZ3, ALX4, TSPAN2, ECT2, ZBED6, OPN3, CEP350, NR1D2, NDC80, PUM3, COPS4, COPS3, …	503	4107	20795	1.34887	0.0627549	0.0175167	0.0172739
GOTERM_CC_DIRECT	GO:0005783~endoplasmic reticulum	51	9.92218	0.000162994	PLEKHF2, ERO1B, POGLUT1, RNF13, GOLT1B, MSMO1, PLOD2, HNRNPR, IER3IP1, NSDHL, SERP1, CHORDC1, GSG1, UBXN8, SLC39A6, KIFAP3, ATP7A, TMED7, SSR4, RRAS2, ELOVL6, MR1, KDELR3, PLPP2, AGPAT5, CRABP2, STAU2, SLC1A1, ATP1A3, HSD17B13, HSD17B12, HMGCR, HSD17B11, PTGS2, THBS1, HSPA13, MTDH, LMAN1, PGRMC1, DNAJB9, FDFT1, PRNP, YIPF5, ORMDL1, PUM3, SQLE, LPCAT2, CALU, ACO1, KCNK2, BET1	503	1213	20795	1.7382	0.0790217	0.0175167	0.0172739
GOTERM_CC_DIRECT	GO:0030133~transport vesicle	11	2.14008	0.000165678	PLEKHF2, OVGP1, YIPF2, COPB1, CHORDC1, KDELR3, AP3S1, VAMP4, TMED7, CD55, BET1	503	101	20795	4.50259	0.0802691	0.0175167	0.0172739
GOTERM_CC_DIRECT	GO:0005929~cilium	24	4.66926	0.000173433	DYNC2H1, PSMD10, PDGFRA, NECAB1, ODAD3, ARL6, CKAP2L, FHDC1, CKAP5, CCSAP, MLF1, TBX3, LZTFL1, ADCY10, RO60, TBC1D31, BBS12, KIF3A, CDK20, HYLS1, B9D1, NEK2, KIFAP3, DRD2	503	410	20795	2.42002	0.0838647	0.0175167	0.0172739
GOTERM_CC_DIRECT	GO:0016020~membrane	166	32.2957	0.000334557	CHIC1, GOLT1B, FMR1, LY75, MSMO1, ICAM5, TMEM263, MYLK4, LAPTM4B, NSDHL, PEG10, H4C4, VSTM5, SLC35A5, TECTA, CDON, PDGFRA, DDX18, SLC38A1, OR2D2, RARS1, SCARA5, IL1R1, RECQL, ADAM11, SLC6A11, CSNK1E, KMO, LZTFL1, TOM1L1, MSH2, ASPHD1, VSIG10L2, PLPP2, ARL6, COPB1, GYPE, SLC1A1, ILDR2, GLT8D2, NMD3, NTPCR, CACNA1E, GABARAP, MTDH, LDHB, SYNGR1, ARSJ, TSPAN2, SLC38A5, FDFT1, SLC10A5, PRNP, ATP8B3, O…	503	5415	20795	1.26736	0.155474	0.0281585	0.0277682
GOTERM_CC_DIRECT	GO:0000776~kinetochore	13	2.52918	0.000468079	NUP133, DYNLT3, MIS12, TTK, CKAP5, PHF6, NDC80, PPP1CC, KIF18A, NUF2, NEK2, BUB1, MAD2L1	503	158	20795	3.40155	0.210563	0.0337686	0.0333005
GOTERM_CC_DIRECT	GO:0000940~outer kinetochore	5	0.972763	0.00119552	NUF2, MIS12, SPDL1, BUB1, NDC80	503	20	20795	10.3355	0.453433	0.0754671	0.074421
GOTERM_CC_DIRECT	GO:0000139~Golgi membrane	32	6.22568	0.00167355	GOLT1B, COPB1, ARL1, MOSPD1, IER3IP1, PCSK5, MANEA, GABARAP, LMAN1, PDGFD, CHORDC1, TMED7, DRD2, SLC35A5, CD55, HS3ST3B1, GALNT5, YIPF2, GALNT1, B3GAT2, YIPF5, RRAS2, TVP23B, LYSMD3, TVP23C, MR1, LPCAT2, KDELR3, VAMP4, ST6GALNAC3, TLR3, BET1	503	727	20795	1.81973	0.570807	0.0939045	0.0926029
GOTERM_CC_DIRECT	GO:0005813~centrosome	30	5.83658	0.00206528	PLAG1, CETN2, CSAG1, TBC1D31, KIF3A, NEK2, TOPBP1, SPDL1, KIFAP3, ECT2, DCAF13, CEP55, MKKS, NPM1, YES1, MME, CKAP2L, CEP350, CEP295, CKAP5, CCSAP, NDC80, ASPM, KIF18A, FEZ1, TCP1, CDK1, HYLS1, B9D1, CALM2	503	674	20795	1.84015	0.647972	0.104297	0.102851
GOTERM_CC_DIRECT	GO:0061673~mitotic spindle astral microtubule	3	0.583658	0.00554155	KIF18A, DYNLT3, CCSAP	503	5	20795	24.8052	0.93957	0.249224	0.245769
GOTERM_CC_DIRECT	GO:0005737~cytoplasm	172	33.463	0.00594525	GUCY1B1, FMR1, NUCKS1, HNRNPR, ZFAND1, ALDH1L2, MYLK4, NUDT11, PPP1CC, HPGDS, TBC1D31, PEG10, CHORDC1, CDK20, BAALC, NEK2, HMCN1, CMTR2, PLS1, DYNC2H1, PDGFRA, CSNK1G3, RARS1, CFAP418, RECQL, CSNK1E, THNSL1, CDC25C, LZTFL1, ATG12, TOM1L1, SPATA17, PPA1, LIX1, FEZ1, PHPT1, RFPL4AL1, MMADHC, SPANXA2, SPANXA1, PSMD10, NECAB1, CRABP2, ARL6, TWIST2, ARL1, TWF1, NMD3, OAZ3, MTDH, LDHB, KIF3A, MAP3K21, …	503	6004	20795	1.18435	0.950773	0.249224	0.245769
GOTERM_CC_DIRECT	GO:0005759~mitochondrial matrix	21	4.0856	0.00641567	FH, OAT, TRMT10C, ACSM3, FASTKD3, OXSM, GLRX2, HSPE1, REXO2, ALDH1L2, NIPSNAP1, HSPD1, GCSH, RIDA, TMLHE, SDHAF3, MTHFD2, CDK1, UQCRFS1, IARS2, ABCE1	503	447	20795	1.94224	0.961239	0.249224	0.245769
GOTERM_CC_DIRECT	GO:0031012~extracellular matrix	13	2.52918	0.00820494	SPON2, FBLN1, HSD17B12, THBS1, HAPLN1, LOX, FLRT3, PTX3, HMCN1, HPSE, FMOD, TLR3, TECTA	503	223	20795	2.41007	0.984402	0.281462	0.277561
GOTERM_CC_DIRECT	GO:0000922~spindle pole	10	1.94553	0.00836027	SPATA17, CKAP2L, MIS12, NEK2, TOPBP1, SPDL1, CKAP5, CALM2, CSAG1, MAD2L1	503	144	20795	2.87097	0.985588	0.281462	0.277561
GOTERM_CC_DIRECT	GO:0043025~neuronal cell body	17	3.30739	0.0179349	SLC38A1, MME, STAU2, SLC1A1, ATP1A3, CSNK1E, GLRX2, CACNA1E, ADCY10, DNAJB1, PGRMC1, TNN, KIF3A, FEZ1, RACK1, ATP7A, KCNK2	503	369	20795	1.90464	0.999893	0.56607	0.558224
GOTERM_CC_DIRECT	GO:0005739~mitochondrion	55	10.7004	0.0287842	COX7B, ACSM3, FASTKD3, ALDH1L2, COX7C, TOMM20, CLYBL, LETM2, TATDN3, GCSH, SLC25A48, PPP1CC, RACK1, TIMM17A, UQCRFS1, OXSM, GLRX2, REXO2, THNSL1, KMO, NIPSNAP1, MBLAC2, AIM2, SDHAF3, MTHFD2, MICU3, BCAT1, MMADHC, AGPAT5, FH, SMIM26, OAT, NDUFB6, UCP1, COX7A2, NTPCR, HSPD1, LDHB, RIDA, IARS2, PRELID3B, PRNP, TRMT10C, NDUFA5, HSPA4, HSPE1, SLC25A38, ADCY10, TMLHE, CDK1, PNPLA4, CYCS, ACO1, ABCE1, T…	503	1721	20795	1.32121	1	0.855061	0.843209
GOTERM_CC_DIRECT	GO:0005794~Golgi apparatus	38	7.393	0.0338826	COPB1, ARL1, GLT8D2, ATP1A3, DPY30, PLOD2, IER3IP1, PWP1, PCSK5, MANEA, ARV1, TBC1D31, CDK20, FAM3C, AP3S1, TMED7, KIFAP3, ATP7A, LDLR, TSNAX, DYNC2H1, PDGFRA, PRNP, GALNT5, YES1, YIPF2, GALNT1, YIPF5, ESCO2, LYSMD3, FHDC1, FEZ1, STK26, TCP1, CALU, ACO1, VAMP4, GLA	503	1122	20795	1.40017	1	0.950595	0.937418
GOTERM_CC_DIRECT	GO:0005930~axoneme	8	1.55642	0.0358253	DYNC2H1, ODAD3, ARL6, KIF3A, DNAH14, KIFAP3, CCSAP, GABARAP	503	128	20795	2.58387	1	0.9522	0.939001
GOTERM_CC_DIRECT	GO:0043204~perikaryon	9	1.75097	0.0406925	DLG2, FMR1, SLC1A1, ADAM11, RACK1, DRD2, ATP7A, KCNK1, ASS1	503	160	20795	2.32548	1	1	0.988095
GOTERM_CC_DIRECT	GO:0009923~fatty acid elongase complex	2	0.389105	0.0476992	ELOVL6, HSD17B12	503	2	20795	41.3419	1	1	0.988095
GOTERM_CC_DIRECT	GO:0005634~nucleus	169	32.8794	0.0502235	POP4, FMR1, NUCKS1, HNRNPR, MSANTD4, FABP12, PWP1, TATDN3, NUDT11, ZXDA, PPP1CC, ZC3H12B, CHORDC1, CDK20, NEK2, MACROD2, H4C4, CMTR2, PDGFRA, CSNK1G3, RARS1, MSX2, HARBI1, CSNK2A3, RECQL, SOX11, LDOC1, ZBTB33, ESCO2, CSNK1E, BHLHA15, CDC25C, POU3F3, EID1, MSH2, MORF4L2, PPEF1, HOXB7, SPANXA2, SPANXA1, PSMD10, CDCA2, CRABP2, TWIST2, ILDR2, NMD3, TOR1AIP1, OAZ3, MTDH, ZSCAN12, ALX4, NAE1, ECT2, ZBE…	503	6244	20795	1.11896	1	1	0.988095
GOTERM_CC_DIRECT	GO:0070062~extracellular exosome	67	13.035	0.0519225	SPON2, LY75, PLOD2, ALDH1L2, UPK1B, CHORDC1, RACK1, HMCN1, FAM3C, H4C4, GET3, TECTA, PLS1, DYNC2H1, ACTR3, SLC38A1, RARS1, MME, SSR4, RRAS2, BPGM, TOM1L1, MBLAC2, PPA1, TCP1, DSG2, PHPT1, FH, CRABP2, ARL6, SLC1A1, SLC3A1, FBLN1, THBS1, FSTL1, HSPA13, HSPD1, DNAJB1, LMAN1, LDHB, RIDA, SH3BGRL, KIF3A, DNAJB9, CD55, PRNP, YES1, HSPA4, ST13, EPHX2, F12, DSTN, HSPA2, HSPE1, ASS1, PSAT1, NACA, XPNPEP2,…	503	2242	20795	1.23546	1	1	0.988095
GOTERM_CC_DIRECT	GO:0033116~endoplasmic reticulum-Golgi intermediate compartment membrane	6	1.16732	0.0525947	LAMP5, LMAN1, GALNT1, TMED7, CD55, BET1	503	84	20795	2.953	1	1	0.988095
GOTERM_CC_DIRECT	GO:0005814~centriole	9	1.75097	0.064141	TOP2A, ODAD3, KIF3A, CEP350, CEP295, CETN2, HYLS1, CCSAP, CEP55	503	176	20795	2.11408	1	1	0.988095
GOTERM_CC_DIRECT	GO:0005876~spindle microtubule	4	0.77821	0.0674283	KIF3A, CDK1, KIFAP3, CALM2	503	39	20795	4.2402	1	1	0.988095
GOTERM_CC_DIRECT	GO:0005758~mitochondrial intermembrane space	6	1.16732	0.06934	SDHAF3, CYCS, MICU3, CDC25C, REXO2, PRELID3B	503	91	20795	2.72584	1	1	0.988095
GOTERM_CC_DIRECT	GO:0016939~kinesin II complex	2	0.389105	0.0706904	KIF3A, KIFAP3	503	3	20795	27.5613	1	1	0.988095
GOTERM_CC_DIRECT	GO:0005829~cytosol	154	29.9611	0.0709994	GUCY1B1, GOLT1B, FMR1, FABP12, NUDT11, PPP1CC, HPGDS, PEG10, BAALC, NEK2, KIFAP3, PLS1, PDGFRA, RARS1, MSX2, CFAP418, HARBI1, OXSM, CSNK2A3, ZBTB33, CSNK1E, KMO, CDC25C, LZTFL1, ATG12, TOM1L1, PPA1, TIPRL, CRYZL1, PPEF1, PHPT1, RFPL4AL1, HOXB7, MMADHC, PSMD10, NECAB1, RNASEH2A, CDCA2, CRABP2, ARL6, COPB1, ARL1, TWF1, UAP1, KLHL13, GABARAP, OAZ3, LDHB, KIF3A, FLRT3, NAE1, ECT2, TBC1D8B, PRNP, OPN3…	503	5713	20795	1.11442	1	1	0.988095
GOTERM_CC_DIRECT	GO:0005874~microtubule	14	2.72374	0.0715821	DYNC2H1, STAU2, DYNLT3, DNAH14, KIF14, SHROOM3, TUBE1, FHDC1, GABARAP, KIF18A, KIF3A, FEZ1, TCP1, NEK2	503	342	20795	1.69236	1	1	0.988095
GOTERM_CC_DIRECT	GO:0030134~COPII-coated ER to Golgi transport vesicle	4	0.77821	0.0716436	LMAN1, YIPF5, IER3IP1, TMED7	503	40	20795	4.13419	1	1	0.988095
GOTERM_CC_DIRECT	GO:0005730~nucleolus	44	8.56031	0.0758606	AGPAT5, TOP2A, UTP25, BNC1, TSEN15, STAU2, POP1, POP4, FMR1, MAK16, TWIST2, NUCKS1, NMD3, FBLL1, PWP1, PHF6, TMA16, OASL, COIL, DNAJB1, PPP1CC, UBXN8, DNAJB9, NEK2, MACROD2, ZBED6, GET3, DCAF13, METTL18, DDX18, NPM1, RARS1, ACTR6, EN2, LDOC1, ZBTB33, REXO2, CKAP5, PUM3, UCHL5, UBE2T, MORF4L2, ESF1, RBIS	503	1423	20795	1.27832	1	1	0.988095
GOTERM_CC_DIRECT	GO:1902711~GABA-A receptor complex	3	0.583658	0.075907	GABRB3, GABRA5, GABRA3	503	19	20795	6.52768	1	1	0.988095
GOTERM_CC_DIRECT	GO:0015630~microtubule cytoskeleton	11	2.14008	0.0774917	PSMD10, OVGP1, ADCY10, KIF18A, ARL6, CKAP2L, KIF3A, TAF1A, CHORDC1, KIFAP3, CKAP5	503	247	20795	1.84114	1	1	0.988095
GOTERM_CC_DIRECT	GO:0016324~apical plasma membrane	16	3.11284	0.0780295	SLC1A1, SHROOM3, SLC3A1, SLC39A10, NRG1, MTDH, ASPM, ADCY10, STK26, SLC39A6, SLC26A7, DSG2, SLC26A4, ATP7A, KCNK1, KCNK2	503	414	20795	1.59776	1	1	0.988095
GOTERM_CC_DIRECT	GO:0005694~chromosome	12	2.33463	0.0797794	DDX18, FH, CDCA2, SPATA22, FMR1, RECQL, HMGB3, ESCO2, TOPBP1, TRIP13, PWP1, PUM3	503	281	20795	1.76549	1	1	0.988095
GOTERM_CC_DIRECT	GO:0005802~trans-Golgi network	9	1.75097	0.0803947	ATP8B3, YIPF2, MME, YIPF5, ARL1, DPY30, VAMP4, ATP7A, PCSK5	503	185	20795	2.01123	1	1	0.988095
GOTERM_CC_DIRECT	GO:0001917~photoreceptor inner segment	5	0.972763	0.0925617	GNGT1, RDH12, CFAP418, ATP1A3, KIFAP3	503	71	20795	2.9114	1	1	0.988095
GOTERM_CC_DIRECT	GO:0005785~signal recognition particle receptor complex	2	0.389105	0.0931275	SRPRB, SRP9	503	4	20795	20.671	1	1	0.988095
GOTERM_CC_DIRECT	GO:0060342~photoreceptor inner segment membrane	2	0.389105	0.0931275	RDH12, ATP1A3	503	4	20795	20.671	1	1	0.988095
GOTERM_CC_DIRECT	GO:0031262~Ndc80 complex	2	0.389105	0.0931275	NUF2, NDC80	503	4	20795	20.671	1	1	0.988095
GOTERM_CC_DIRECT	GO:0035861~site of double-strand break	6	1.16732	0.0946848	ACTR3, FH, AIM2, APLF, ESCO2, TOPBP1	503	100	20795	2.48052	1	1	0.988095
GOTERM_CC_DIRECT	GO:0030424~axon	14	2.72374	0.0948543	SLC38A1, MME, STAU2, FMR1, SLC1A1, ADAM11, ATP1A3, CCSAP, FEZ1, NTF3, DRD2, ATP7A, VSTM5, MAP9	503	358	20795	1.61672	1	1	0.988095
