# Supplementary material for: The Cholesterol Biosynthesis Pathway Plays an Important Role in Chemotherapeutic Drug Response and Metastasis in High-Grade Osteosarcoma
Source: Cells. 2025 Jun 29;14(13):993. doi: 10.3390/cells14130993 (PMC12249065; doi:10.3390/cells14130993)
Supplement: Supplementary file 1 [file cells-14-00993-s001.zip › Supplement-Table S7-GO MF.xlsx]

## Sheet: MF
Category	Term	Count	%	PValue	Genes	List Total	Pop Hits	Pop Total	Fold Enrichment	Bonferroni	Benjamini	FDR
GOTERM_MF_DIRECT	GO:0005515~protein binding	387	75.2918	5.96665e-05	POP1, POP4, HNRNPR, MSANTD4, TEX48, GCSH, ZXDA, NSDHL, CDK20, DDX18, CSNK2A3, LDOC1, BHLHA15, ATG12, TRHR, EID1, MTHFD2, FEZ1, HOXB7, SPANXA2, SPANXA1, CRABP2, GABARAP, OAZ3, MTDH, LDHB, RDH12, FLRT3, ALX4, ZSCAN12, FDFT1, PRELID3B, CADM1, ST13, NR1D2, SQLE, SPIN4, PHF6, NUF2, RACK1, PBK, RIOK2, AP3S1, CEP55, CT45A10, MIOS, IFNGR1, RRAS2, SLC39A10, ELOVL6, SRP9, PIGC, RIPPLY1, MBLAC2, TCP1, PIGK,…	491	13690	19253	1.10847	0.0517759	0.05084	0.05084
GOTERM_MF_DIRECT	GO:0051082~unfolded protein binding	13	2.52918	0.000114119	ERO1B, MKKS, NPM1, VBP1, HSPA2, HSPE1, TOMM20, HSPD1, DNAJB1, LMAN1, NACA, TCP1, DNAJB7	491	129	19253	3.95158	0.0966866	0.05084	0.05084
GOTERM_MF_DIRECT	GO:0044183~protein folding chaperone	7	1.36187	0.00412896	DNAJB1, TCP1, APLF, DNAJB7, HSPA2, HSPE1, HSPA13	491	60	19253	4.57471	0.974941	1	1
GOTERM_MF_DIRECT	GO:0008017~microtubule binding	16	3.11284	0.00526237	PRNP, CEP350, CETN2, CEP295, FMR1, KIF14, FHDC1, CKAP5, CCSAP, NDC80, GABARAP, KIF18A, KIF3A, NUF2, CHORDC1, MAP9	491	278	19253	2.25679	0.990915	1	1
GOTERM_MF_DIRECT	GO:0051087~protein-folding chaperone binding	9	1.75097	0.0056945	PRNP, DNAJB1, DNAJB9, ATP1A3, DNAJB7, HSPA2, HSPE1, ATP7A, HSPD1	491	106	19253	3.3293	0.993831	1	1
GOTERM_MF_DIRECT	GO:0016887~ATP hydrolysis activity	21	4.0856	0.00770815	DYNC2H1, DDX18, ATP8B3, DNAH14, KIF14, RECQL, ATP2B3, ATP1A3, HSPA2, NTPCR, HSPA13, HSPD1, DHX40, KIF18A, MSH2, KIF3A, TCP1, TRIP13, ABCE1, GET3, ATP7A	491	432	19253	1.90613	0.998987	1	1
GOTERM_MF_DIRECT	GO:0030544~Hsp70 protein binding	6	1.16732	0.0101768	DNAJB1, STAU2, ST13, CDK1, DNAJB9, DNAJB7	491	52	19253	4.52444	0.99989	1	1
GOTERM_MF_DIRECT	GO:0005524~ATP binding	54	10.5058	0.0164068	TOP2A, ACSM3, KIF14, MYLK4, CHORDC1, CDK20, PBK, NEK2, RIOK2, ATP7A, GET3, DYNC2H1, ACTR3, PDGFRA, CSNK1G3, DDX18, MKKS, RARS1, CSNK2A3, RECQL, IRAK3, CSNK1E, DHX40, MSH2, BBS12, TCP1, PRPS1, ATP1A3, TWF1, TTK, NTPCR, HSPA13, HSPD1, KIF3A, MAP3K21, IARS2, BUB1, ATP8B3, YES1, HSPA4, RYK, DNAH14, ATP2B3, HSPA2, HSPE1, ASS1, ADCY10, KIF18A, EPRS1, UBE2T, STK26, CDK1, TRIP13, ABCE1	491	1546	19253	1.36962	1	1	1
GOTERM_MF_DIRECT	GO:0000287~magnesium ion binding	13	2.52918	0.019803	TOP2A, PRPS1, ATP8B3, EPHX2, IRAK3, REXO2, CLYBL, ADCY10, HPGDS, MSH2, MTHFD2, PPA1, STK26	491	239	19253	2.13286	1	1	1
GOTERM_MF_DIRECT	GO:0140662~ATP-dependent protein folding chaperone	5	0.972763	0.0233924	HSPA4, TCP1, HSPA2, HSPA13, HSPD1	491	43	19253	4.55951	1	1	1
GOTERM_MF_DIRECT	GO:0044325~transmembrane transporter binding	9	1.75097	0.0311628	PSMD10, PRNP, RYR2, SMIM26, YES1, STAC, FMR1, PHPT1, CALM2	491	144	19253	2.45074	1	1	1
GOTERM_MF_DIRECT	GO:0005506~iron ion binding	9	1.75097	0.0322809	CYP26B1, TMLHE, CYP51A1, SC5D, MSMO1, PLOD2, PPEF1, ABCE1, CYP7B1	491	145	19253	2.43384	1	1	1
GOTERM_MF_DIRECT	GO:0001968~fibronectin binding	4	0.77821	0.0400145	FBLN1, HSD17B12, THBS1, FSTL3	491	30	19253	5.22824	1	1	1
GOTERM_MF_DIRECT	GO:0071837~HMG box domain binding	3	0.583658	0.0418868	PRRX1, ALX4, POU3F3	491	13	19253	9.04888	1	1	1
GOTERM_MF_DIRECT	GO:0020037~heme binding	9	1.75097	0.0464184	PGRMC1, CYP26B1, GUCY1B1, HBG2, CBS, CYP51A1, CYCS, CYP7B1, PTGS2	491	156	19253	2.26222	1	1	1
GOTERM_MF_DIRECT	GO:0042803~protein homodimerization activity	28	5.44747	0.0476503	TOP2A, PRPS1, MSTN, FMR1, DPY30, PTGS2, THBS1, PGRMC1, HPGDS, FLRT3, CBS, RACK1, MAP3K21, ECT2, PDGFRA, NPM1, MME, CADM1, EPHX2, IRAK3, POU3F3, NR4A3, EPRS1, MSH2, STK26, GLA, RFPL4AL1, MAD2L1	491	753	19253	1.45808	1	1	1
GOTERM_MF_DIRECT	GO:0005161~platelet-derived growth factor receptor binding	3	0.583658	0.0480617	PDGFRA, IL1R1, PDGFD	491	14	19253	8.40253	1	1	1
GOTERM_MF_DIRECT	GO:0003723~RNA binding	49	9.53307	0.0513004	TOP2A, POP1, FMR1, FASTKD3, ZC3H8, HMGB3, NUCKS1, HNRNPR, FBLL1, PHF6, OASL, NUDT11, RO60, PPP1CC, PEG10, RACK1, H4C4, RBM7, DDX18, RADX, CSNK1E, UCHL5, SRP9, OOEP, DHX40, TCP1, NHP2, UTP25, RNASEH2A, STAU2, SF3B6, MAK16, NMD3, NTPCR, HSPD1, MTDH, RIDA, DCAF13, TSNAX, NPM1, TRMT10C, API5, HSPE1, PUS7L, ASS1, PUM3, RBM41, ESF1, ACO1	491	1485	19253	1.29386	1	1	1
GOTERM_MF_DIRECT	GO:0016798~hydrolase activity, acting on glycosyl bonds	3	0.583658	0.0545428	HPSE, MACROD2, MANEA	491	15	19253	7.84236	1	1	1
GOTERM_MF_DIRECT	GO:0030332~cyclin binding	4	0.77821	0.0547867	CRABP2, CDK1, RACK1, NDC80	491	34	19253	4.61315	1	1	1
GOTERM_MF_DIRECT	GO:0005521~lamin binding	3	0.583658	0.0613107	PRNP, PPP1CC, TOR1AIP1	491	16	19253	7.35221	1	1	1
GOTERM_MF_DIRECT	GO:0005507~copper ion binding	5	0.972763	0.0631141	IL1A, PRNP, HEPH, LOX, ATP7A	491	59	19253	3.32303	1	1	1
GOTERM_MF_DIRECT	GO:0030169~low-density lipoprotein particle binding	3	0.583658	0.0683466	COLEC12, THBS1, LDLR	491	17	19253	6.91973	1	1	1
GOTERM_MF_DIRECT	GO:0016229~steroid dehydrogenase activity	2	0.389105	0.0744288	HSD17B13, HSD17B11	491	3	19253	26.1412	1	1	1
GOTERM_MF_DIRECT	GO:0022851~GABA-gated chloride ion channel activity	3	0.583658	0.0756327	GABRB3, GABRA5, GABRA3	491	18	19253	6.5353	1	1	1
GOTERM_MF_DIRECT	GO:0004523~RNA-DNA hybrid ribonuclease activity	3	0.583658	0.0831516	RNASEH2A, EXO1, UBXN8	491	19	19253	6.19134	1	1	1
GOTERM_MF_DIRECT	GO:0004890~GABA-A receptor activity	3	0.583658	0.0831516	GABRB3, GABRA5, GABRA3	491	19	19253	6.19134	1	1	1
GOTERM_MF_DIRECT	GO:0008574~plus-end-directed microtubule motor activity	3	0.583658	0.0831516	KIF18A, KIF3A, KIF14	491	19	19253	6.19134	1	1	1
GOTERM_MF_DIRECT	GO:0005509~calcium ion binding	26	5.05837	0.0899085	NECAB1, RYR2, CETN2, FBLN1, CACNA1E, THBS1, FSTL1, EFCAB10, PCDH18, FSTL5, HPGDS, PRRG1, CHORDC1, HMCN1, LDLR, PLS1, TBC1D8B, EGFL6, F12, VSNL1, LPCAT2, CALU, MICU3, DSG2, PPEF1, CALM2	491	739	19253	1.37958	1	1	1
GOTERM_MF_DIRECT	GO:0004303~estradiol 17-beta-dehydrogenase [NAD(P)+] activity	3	0.583658	0.0908869	HSD17B13, HSD17B12, HSD17B11	491	20	19253	5.88177	1	1	1
GOTERM_MF_DIRECT	GO:0015108~chloride transmembrane transporter activity	3	0.583658	0.0908869	SLC1A1, SLC26A7, SLC26A4	491	20	19253	5.88177	1	1	1
GOTERM_MF_DIRECT	GO:0022834~ligand-gated channel activity	2	0.389105	0.0979888	KCNK1, KCNK2	491	4	19253	19.6059	1	1	1
